# Supplementary material for: Tardigrade small heat shock proteins can limit desiccation-induced protein aggregation
Source: Commun Biol. 2023 Jan 30;6:121. doi: 10.1038/s42003-023-04512-y (PMC9887055; doi:10.1038/s42003-023-04512-y)
Supplement: Supplementary file 4 — Supplementary Data 1 [file 42003_2023_4512_MOESM4_ESM.xlsx]

## Sheet: Figure 1
Figure 1b							Figure 1c
RNA-seq analysis of Boothby et al. 2017 dataset.							RNA-seq analysis of Yoshida et al. 2017 dataset.
GeneID	logFC	logCPM	PValue	FDR			GeneID	logFC	logCPM	PValue	FDR
BV898_11837	6.08432	3.68613	2.74e-50	3.92e-46			BV898_11490	-9.74921	4.6869	0	0
BV898_00680	4.81103	4.05443	7.36e-49	5.26e-45			BV898_15896	-8.53809	6.23342	0	0
BV898_15166	-7.56588	4.4635	1.25e-47	5.95e-44			BV898_17865	-8.51944	5.15157	0	0
BV898_09201	-5.56411	5.05538	7.01e-43	2.51e-39			BV898_09543	-8.45737	6.22987	0	0
BV898_01327	-5.25743	5.4624	1.75e-41	5e-38			BV898_15349	-7.74025	5.27376	0	0
BV898_18977	6.22934	1.96037	5.82e-41	1.39e-37			BV898_07418	-7.4915	8.06808	0	0
BV898_02072	-4.71286	5.13381	2.34e-39	4.78e-36			BV898_02681	-7.33667	6.10716	0	0
BV898_09198	-5.38925	4.67947	6.69e-39	1.2e-35			BV898_02748	-7.14546	7.1313	0	0
BV898_18998	4.71255	3.10988	1.25e-38	1.99e-35			BV898_04740	7.12161	6.71945	0	0
BV898_03400	-5.6693	6.83748	2.8e-38	4e-35			BV898_17866	-7.05702	5.92291	0	0
BV898_01318	-5.30159	7.73397	1.98e-37	2.58e-34			BV898_00728	6.8528	6.29283	0	0
BV898_14940	6.31041	5.72466	2.33e-37	2.77e-34			BV898_11488	-6.67531	4.50206	0	0
BV898_19040	5.33909	3.94175	2.85e-37	3.14e-34			BV898_14516	-6.56877	6.58579	0	0
BV898_14840	3.95223	5.17041	1.9e-36	1.94e-33			BV898_11535	-6.56453	5.84714	0	0
BV898_04116	-5.32197	8.69756	3.87e-36	3.69e-33			BV898_02747	-6.2978	4.74382	0	0
BV898_00979	-4.79605	5.97092	1.1e-35	9.42e-33			BV898_04213	6.1673	6.65414	0	0
BV898_18559	6.65904	3.0283	1.12e-35	9.42e-33			BV898_01774	5.96238	5.87807	0	0
BV898_09044	5.26889	2.61306	1.63e-35	1.29e-32			BV898_00442	5.91536	6.1539	0	0
BV898_16421	-4.87948	4.29056	2.52e-35	1.9e-32			BV898_10657	-5.88743	8.18942	0	0
BV898_09643	-6.5573	3.48948	1.32e-34	9.41e-32			BV898_09037	5.84154	9.48304	0	0
BV898_01326	-5.40463	8.14303	5.95e-34	4.05e-31			BV898_04449	5.82373	11.7185	0	0
BV898_18918	-4.45275	5.11112	2.12e-33	1.38e-30			BV898_09042	5.80911	6.38523	0	0
BV898_12748	-4.67248	5.73035	2.29e-33	1.43e-30			BV898_07127	-5.71638	7.72627	0	0
BV898_14939	6.56693	6.70746	3.17e-33	1.89e-30			BV898_10780	-5.6399	7.72965	0	0
BV898_11083	-5.49979	4.04617	7.45e-33	4.26e-30			BV898_18744	-5.36531	4.68514	0	0
BV898_17333	5.31256	6.61412	1.14e-32	6.29e-30			BV898_16085	-5.32296	6.25621	0	0
BV898_09626	3.83079	3.2914	1.69e-32	8.97e-30			BV898_10656	-5.23123	5.48183	0	0
BV898_04406	4.02632	5.79404	2.4e-32	1.22e-29			BV898_10798	-5.14169	7.41776	0	0
BV898_02571	5.55494	5.32427	2.72e-32	1.34e-29			BV898_14165	4.85147	11.355	0	0
BV898_06430	4.53771	5.46435	3.98e-32	1.9e-29			BV898_16790	-4.83126	5.08808	0	0
BV898_06658	-4.26568	4.62564	4.35e-32	2.01e-29			BV898_13143	4.74562	6.11404	0	0
BV898_11511	4.3309	4.67315	8.31e-32	3.71e-29			BV898_18885	-4.73493	6.45725	0	0
BV898_12612	3.98457	2.83855	1.23e-31	5.34e-29			BV898_07542	-4.69442	5.68518	0	0
BV898_01325	-5.88809	9.80786	2.5e-31	1.05e-28			BV898_11534	-4.60835	5.97592	0	0
BV898_10056	-3.98362	5.57291	2.72e-31	1.11e-28			BV898_13675	-4.52513	5.53027	0	0
BV898_09199	-4.20005	4.4477	4.27e-31	1.7e-28			BV898_15614	-4.2379	7.64517	0	0
BV898_10996	3.58337	3.8803	4.98e-31	1.92e-28			BV898_12054	-4.22482	6.01779	0	0
BV898_05064	5.35323	1.64406	1.26e-30	4.75e-28			BV898_10232	4.18635	7.53667	0	0
BV898_10231	3.78148	5.58733	1.86e-30	6.8e-28			BV898_17000	-3.95606	6.86418	0	0
BV898_02613	-3.85327	4.68701	2.51e-30	8.98e-28			BV898_07130	-3.88416	6.50842	0	0
BV898_04444	-3.94415	5.86487	2.65e-30	9.23e-28			BV898_00429	-3.8246	5.70771	0	0
BV898_16523	3.62044	4.3874	2.85e-30	9.71e-28			BV898_16167	-3.64248	6.74748	0	0
BV898_14128	-4.24774	5.76346	2.98e-30	9.9e-28			BV898_17606	4.96805	11.198	1.10670704668439e-321	3.7370631385786e-319
BV898_05050	3.73728	2.8583	4.03e-30	1.31e-27			BV898_01597	3.75162	7.10204	1.34287042539651e-320	4.43147240380848e-318
BV898_08348	3.31774	4.09422	4.86e-30	1.54e-27			BV898_17333	5.37468	6.71878	3.75539297403931e-320	1.21173996826814e-317
BV898_13997	3.32226	3.86409	5.83e-30	1.81e-27			BV898_12195	-4.505	6.70626	1.31031149933557e-319	4.13602658231752e-317
BV898_04117	-5.56344	11.1107	1.08e-29	3.29e-27			BV898_14061	3.29245	6.56374	0	2.79e-306
BV898_05378	-4.47124	8.52847	1.18e-29	3.52e-27			BV898_18186	-4.56768	4.72707	6.28e-305	1.9e-302
BV898_13384	-3.83687	5.90662	1.24e-29	3.62e-27			BV898_01549	5.58311	11.2431	1.52e-303	4.49e-301
BV898_12634	-3.80289	5.2394	1.43e-29	4.1e-27			BV898_17065	-11.502	4.46459	4.02e-303	1.17e-300
BV898_07998	-4.06457	3.88074	1.91e-29	5.36e-27			BV898_09794	5.05792	5.17821	1e-301	2.86e-299
BV898_06918	-3.70579	4.57899	1.99e-29	5.48e-27			BV898_10202	-3.61023	11.3206	1.84e-301	5.14e-299
BV898_00436	3.58389	5.44789	2.56e-29	6.92e-27			BV898_12870	-4.72869	4.61186	2.75e-301	7.53e-299
BV898_10416	4.25011	5.20379	3.22e-29	8.54e-27			BV898_08869	7.79198	10.1138	5.1e-301	1.37e-298
BV898_03888	-4.21348	7.62278	3.73e-29	9.71e-27			BV898_15452	-3.93632	7.44601	1.68e-294	4.43e-292
BV898_12195	-5.09709	5.3513	4.45e-29	1.14e-26			BV898_16471	-4.18886	8.30368	8.92e-291	2.31e-288
BV898_03889	-4.28897	6.53355	5.76e-29	1.45e-26			BV898_11754	-7.5418	7.27052	1.69e-286	4.31e-284
BV898_02893	-3.7718	5.35939	5.87e-29	1.45e-26			BV898_09789	-6.10614	4.50911	4.28e-286	1.07e-283
BV898_16300	3.8935	2.98056	7.07e-29	1.71e-26			BV898_10201	-3.1174	6.2537	2.14e-285	5.27e-283
BV898_00985	4.64487	6.24148	1.31e-28	3.12e-26			BV898_09040	5.49362	4.8371	1.2e-282	2.91e-280
BV898_08757	-4.10426	5.47287	3.98e-28	9.34e-26			BV898_16799	-4.04573	4.86155	3.57e-282	8.5e-280
BV898_08557	3.66803	5.5573	5.09e-28	1.17e-25			BV898_07049	7.42832	4.33133	1.19e-281	2.78e-279
BV898_04407	3.53801	5.23644	6.89e-28	1.56e-25			BV898_10782	-4.21245	5.29743	6.72e-277	1.55e-274
BV898_13827	-4.45816	6.07495	7.03e-28	1.57e-25			BV898_15352	-7.38677	4.62925	1.1e-274	2.49e-272
BV898_14409	-3.46784	5.24477	1.22e-27	2.69e-25			BV898_05056	4.34445	7.06125	1.97e-274	4.4e-272
BV898_10254	3.67971	5.32258	2.95e-27	6.39e-25			BV898_13561	6.58426	7.80349	1.32e-273	2.89e-271
BV898_20151	6.53564	1.03543	5.43e-27	1.16e-24			BV898_18519	-4.10368	4.9785	8e-273	1.73e-270
BV898_01519	4.30123	2.35064	1.39e-26	2.92e-24			BV898_04448	3.56814	5.93306	1.22e-271	2.6e-269
BV898_04658	3.1163	5.26568	1.5e-26	3.1e-24			BV898_15347	-5.84043	4.29597	1.29e-270	2.72e-268
BV898_12155	3.2473	2.92736	1.53e-26	3.11e-24			BV898_09643	-6.81284	4.81077	2.58e-270	5.35e-268
BV898_09043	6.29587	5.08991	1.54e-26	3.11e-24			BV898_07587	7.61007	11.6244	1.2e-268	2.45e-266
BV898_08590	3.87213	5.0904	2.55e-26	5.06e-24			BV898_02983	-2.94842	5.72348	1.48e-268	2.99e-266
BV898_01821	3.46075	4.88606	3.85e-26	7.55e-24			BV898_03452	-3.12526	6.34554	1.13e-266	2.25e-264
BV898_15802	-3.84237	7.04845	4.45e-26	8.59e-24			BV898_08599	3.37777	5.46158	1.25e-266	2.44e-264
BV898_18528	-3.81361	3.81783	5.56e-26	1.06e-23			BV898_08233	-3.07506	7.11802	1.64e-265	3.17e-263
BV898_11488	-6.09124	3.15892	7.43e-26	1.4e-23			BV898_06447	-3.68081	5.31785	1.75e-265	3.35e-263
BV898_03890	-4.01537	6.30028	7.69e-26	1.43e-23			BV898_15166	-8.1523	5.15163	5.76e-263	1.09e-260
BV898_16466	-3.60982	4.10895	8.06e-26	1.48e-23			BV898_19517	-3.87839	4.64195	1.06e-262	1.97e-260
BV898_08599	4.12398	6.67591	1.42e-25	2.57e-23			BV898_10311	4.31404	6.25222	3.08e-260	5.67e-258
BV898_16779	3.96259	2.56317	1.57e-25	2.8e-23			BV898_11837	5.52131	4.13983	7.32e-260	1.33e-257
BV898_14839	4.30141	7.2571	1.6e-25	2.82e-23			BV898_02893	-3.27836	6.50003	3.78e-259	6.78e-257
BV898_19267	3.38181	5.07741	1.86e-25	3.25e-23			BV898_00156	-4.35613	4.6062	8.15e-257	1.44e-254
BV898_06985	-4.23822	7.91335	2.2e-25	3.78e-23			BV898_10810	-3.95445	7.79066	7.08e-255	1.24e-252
BV898_04903	4.80008	5.12785	2.78e-25	4.73e-23			BV898_16741	5.22572	6.4718	8.45e-252	1.46e-249
BV898_03327	4.74583	3.84938	3.57e-25	6e-23			BV898_17447	-4.76454	5.38177	1.28e-250	2.18e-248
BV898_01597	4.61062	7.3365	4.54e-25	7.55e-23			BV898_00225	-3.03925	5.6765	7.53e-249	1.27e-246
BV898_12051	-3.94894	3.47479	5.02e-25	8.26e-23			BV898_09038	5.8109	11.2192	1.87e-245	3.12e-243
BV898_04590	3.55456	3.09159	5.95e-25	9.67e-23			BV898_11462	-3.17646	6.1948	4.87e-244	8.04e-242
BV898_07587	4.9791	13.6328	6.88e-25	1.11e-22			BV898_10416	3.41525	5.41304	3.31e-243	5.4e-241
BV898_05783	3.93497	8.00753	7.7e-25	1.22e-22			BV898_16796	-4.0138	4.97082	4.31e-242	6.95e-240
BV898_17164	-3.6397	6.28434	7.98e-25	1.25e-22			BV898_02951	3.88507	11.9588	6.38e-241	1.02e-238
BV898_11690	5.73435	0.90674	1.03e-24	1.6e-22			BV898_12770	-3.36662	5.34871	1.67e-238	2.64e-236
BV898_01774	6.0351	6.51815	1.1e-24	1.7e-22			BV898_08330	-4.03208	10.5289	3.94e-238	6.16e-236
BV898_07051	5.84765	10.8329	1.28e-24	1.94e-22			BV898_14015	5.81398	8.44752	4.54e-238	7.01e-236
BV898_13849	-3.34241	5.09158	1.29e-24	1.94e-22			BV898_04406	3.82902	6.2651	5.27e-236	8.06e-234
BV898_12663	-3.30528	4.41743	1.36e-24	2.03e-22			BV898_06894	4.95241	4.06774	1.07e-235	1.62e-233
BV898_00770	-3.4685	4.80173	1.49e-24	2.2e-22			BV898_02682	-6.81525	3.46905	1.11e-233	1.66e-231
BV898_14061	3.76146	7.03927	1.54e-24	2.24e-22			BV898_01483	-4.32402	4.20763	4.76e-233	7.05e-231
BV898_16580	-4.63579	5.09893	1.88e-24	2.71e-22			BV898_10068	-3.63224	7.22278	2.66e-232	3.9e-230
BV898_10179	-3.84996	7.7511	1.95e-24	2.79e-22			BV898_06972	4.17542	4.30083	2.52e-230	3.65e-228
BV898_00935	3.90859	7.67821	3.3e-24	4.67e-22			BV898_11069	3.17048	5.47745	3.29e-229	4.73e-227
BV898_11150	-4.76113	4.65338	3.62e-24	5.08e-22			BV898_15800	-5.30228	3.99301	5.58e-229	7.94e-227
BV898_06431	4.2261	7.86018	4.09e-24	5.68e-22			BV898_16791	-3.18275	5.21142	6.44e-228	9.07e-226
BV898_19509	-3.37769	4.64005	5.18e-24	7.12e-22			BV898_13895	-3.60871	6.61327	8.42e-228	1.18e-225
BV898_13143	3.23974	5.42364	6.08e-24	8.28e-22			BV898_03453	-3.45466	5.94753	2.11e-227	2.91e-225
BV898_07598	-3.93245	5.841	6.38e-24	8.61e-22			BV898_09043	5.47821	3.85764	5.09e-227	6.98e-225
BV898_07049	6.45517	7.00111	7.27e-24	9.72e-22			BV898_03321	3.15267	6.07502	1.65e-226	2.24e-224
BV898_04982	3.01301	3.19711	9.95e-24	1.32e-21			BV898_10787	-3.09052	7.40942	2.66e-225	3.57e-223
BV898_01332	-3.23827	5.05238	1.02e-23	1.34e-21			BV898_12379	3.17748	8.08854	6.87e-225	9.15e-223
BV898_02983	-3.32452	5.89848	1.17e-23	1.52e-21			BV898_15465	-3.56379	5.43187	6.64e-224	8.77e-222
BV898_05733	-3.01263	4.72711	1.49e-23	1.92e-21			BV898_02613	-4.69345	4.68209	9.36e-224	1.22e-221
BV898_16467	-3.18604	5.36115	1.59e-23	2.02e-21			BV898_14840	2.77909	5.3876	1.27e-223	1.64e-221
BV898_00673	-3.33282	4.59648	1.6e-23	2.02e-21			BV898_10796	-4.48698	7.9124	1.79e-223	2.3e-221
BV898_12404	3.61578	2.60869	1.61e-23	2.02e-21			BV898_02339	-2.78144	5.99941	6.36e-221	8.1e-219
BV898_04898	-3.15411	4.26056	1.89e-23	2.35e-21			BV898_06187	3.05032	9.88646	9.71e-221	1.23e-218
BV898_11069	4.30964	6.87569	1.96e-23	2.41e-21			BV898_03502	-3.31069	8.02412	1.02e-219	1.27e-217
BV898_17010	-3.27165	4.88066	2.09e-23	2.55e-21			BV898_12322	6.96843	11.3925	2.93e-219	3.64e-217
BV898_05034	4.19158	8.23482	2.25e-23	2.72e-21			BV898_18639	-3.11156	6.5889	6.05e-219	7.45e-217
BV898_17783	2.85718	3.62618	2.73e-23	3.29e-21			BV898_01276	-2.98729	8.84234	1.61e-218	1.96e-216
BV898_19039	6.53841	12.5038	2.8e-23	3.33e-21			BV898_07549	2.78133	5.50175	3.11e-218	3.77e-216
BV898_00839	-3.38679	3.79661	2.98e-23	3.52e-21			BV898_13607	-4.15556	5.23334	2.16e-216	2.59e-214
BV898_00438	4.02732	7.12492	5.36e-23	6.28e-21			BV898_00016	-3.0013	8.29258	3.52e-216	4.18e-214
BV898_12770	-4.8082	5.11494	5.53e-23	6.43e-21			BV898_18322	-3.60413	5.67531	3.38e-215	3.99e-213
BV898_08596	3.83187	4.13979	5.69e-23	6.49e-21			BV898_09457	-3.44356	6.4475	6.66e-215	7.8e-213
BV898_11535	-5.19266	5.37768	5.69e-23	6.49e-21			BV898_10793	-3.58783	4.77292	5.23e-214	6.08e-212
BV898_11632	3.86169	2.54084	5.71e-23	6.49e-21			BV898_00276	3.52968	9.73808	1.69e-213	1.95e-211
BV898_02514	-4.96778	7.68499	6.09e-23	6.84e-21			BV898_16993	3.44489	9.59759	2.8e-212	3.2e-210
BV898_10407	3.82832	7.0385	6.12e-23	6.84e-21			BV898_18978	4.50841	3.88931	4.26e-212	4.83e-210
BV898_15957	4.07612	10.8792	6.37e-23	7.05e-21			BV898_14158	2.79151	6.93821	1.38e-211	1.55e-209
BV898_17371	4.49447	9.79832	6.41e-23	7.05e-21			BV898_10799	-5.40289	3.66679	1.11e-210	1.24e-208
BV898_08054	2.90992	5.23997	7.29e-23	7.96e-21			BV898_03429	3.72111	9.35211	1.25e-210	1.39e-208
BV898_14295	4.18328	11.1493	7.74e-23	8.38e-21			BV898_11790	8.59788	6.2836	2.11e-210	2.32e-208
BV898_14929	6.08204	9.73777	8.29e-23	8.91e-21			BV898_14435	-3.05893	5.36043	2.75e-207	3.01e-205
BV898_02010	2.72048	4.62308	9.07e-23	9.66e-21			BV898_14940	5.51224	4.31852	1.36e-206	1.47e-204
BV898_07695	3.82351	1.59062	9.12e-23	9.66e-21			BV898_03394	6.47624	8.12983	3.07e-206	3.3e-204
BV898_16579	-3.737	3.54527	1.25e-22	1.31e-20			BV898_10820	-3.25257	4.86554	1e-203	1.07e-201
BV898_19265	3.11787	2.35493	1.26e-22	1.32e-20			BV898_13836	2.97912	10.6704	9.45e-202	1e-199
BV898_15206	-3.93886	2.91542	1.39e-22	1.44e-20			BV898_19039	6.01833	9.3366	8.78e-201	9.24e-199
BV898_17262	-3.59674	6.2973	1.45e-22	1.49e-20			BV898_01548	3.73603	11.6957	1.31e-198	1.37e-196
BV898_09374	-3.4488	3.95154	1.54e-22	1.57e-20			BV898_07598	-3.24004	6.51449	5.17e-197	5.36e-195
BV898_13545	4.59271	10.9815	1.74e-22	1.76e-20			BV898_09692	4.13161	11.3361	7.94e-197	8.18e-195
BV898_00297	5.93733	9.46017	2.05e-22	2.07e-20			BV898_04553	4.35257	8.04131	1.92e-196	1.97e-194
BV898_19264	4.92055	7.93343	2.28e-22	2.28e-20			BV898_03037	-3.03661	7.4127	8.12e-196	8.24e-194
BV898_12377	3.84177	5.04734	2.34e-22	2.33e-20			BV898_07274	2.90596	10.3691	6.69e-194	6.75e-192
BV898_00729	3.2367	5.96178	2.48e-22	2.44e-20			BV898_15196	-2.9615	6.82048	2.1e-192	2.1e-190
BV898_03492	3.84118	1.67169	2.75e-22	2.69e-20			BV898_13180	-2.57242	7.08497	2.11e-192	2.1e-190
BV898_09940	3.78728	7.69006	2.86e-22	2.79e-20			BV898_15451	-3.50651	5.14323	2.48e-192	2.45e-190
BV898_01946	-3.67921	7.08461	3.26e-22	3.15e-20			BV898_16807	-3.55874	5.7439	4.8e-192	4.71e-190
BV898_17370	4.19102	6.83256	3.59e-22	3.45e-20			BV898_13562	6.37075	10.1631	1.69e-189	1.65e-187
BV898_13563	6.22168	10.5781	3.82e-22	3.64e-20			BV898_14622	-4.56399	4.61739	1.13e-188	1.09e-186
BV898_05863	3.40308	4.44361	4.07e-22	3.85e-20			BV898_08888	3.0711	5.42255	1.38e-187	1.33e-185
BV898_12891	-3.87401	5.64844	5.7e-22	5.36e-20			BV898_18187	-3.42138	4.4352	8.39e-186	8.01e-184
BV898_04802	-3.38041	6.31663	5.91e-22	5.52e-20			BV898_00155	-3.15421	8.56693	7.43e-185	7.05e-183
BV898_10033	3.86305	6.90795	7.85e-22	7.29e-20			BV898_18916	-3.61975	5.09766	1.92e-184	1.81e-182
BV898_15160	-6.34745	2.22334	8.6e-22	7.94e-20			BV898_10597	-2.79677	5.01872	4.35e-184	4.08e-182
BV898_04803	-3.33978	4.39982	9.47e-22	8.69e-20			BV898_08909	-2.88967	5.35474	1.37e-183	1.27e-181
BV898_07736	-3.03539	4.28418	1.06e-21	9.63e-20			BV898_01012	-2.38893	5.47401	2.78e-183	2.57e-181
BV898_16292	3.90281	1.87647	1.06e-21	9.63e-20			BV898_15160	-5.21848	3.34732	5.74e-183	5.27e-181
BV898_01077	5.27476	7.48843	1.12e-21	1e-19			BV898_18189	-2.98173	6.65129	6.66e-183	6.09e-181
BV898_09735	5.61936	12.2571	1.17e-21	1.04e-19			BV898_18472	2.6504	7.03231	2.14e-182	1.94e-180
BV898_05590	-3.19895	6.03207	1.26e-21	1.12e-19			BV898_17096	-5.13189	3.76654	2.26e-182	2.03e-180
BV898_02833	3.5259	6.66835	1.45e-21	1.28e-19			BV898_07601	3.76503	4.31033	5.47e-182	4.91e-180
BV898_09627	4.71537	8.97357	1.52e-21	1.34e-19			BV898_18217	-4.4408	3.82404	7.34e-182	6.54e-180
BV898_12209	-2.91599	4.48458	1.75e-21	1.52e-19			BV898_19040	6.16617	3.89843	2.53e-181	2.24e-179
BV898_16868	-2.86301	4.8295	1.83e-21	1.59e-19			BV898_10811	-4.39393	9.26502	2.66e-181	2.34e-179
BV898_07549	5.62466	8.75259	2.11e-21	1.82e-19			BV898_12155	3.87498	4.12959	1.27e-180	1.11e-178
BV898_06972	4.81418	5.98199	2.22e-21	1.9e-19			BV898_16583	2.94137	7.42559	1.84e-180	1.6e-178
BV898_09337	3.24233	3.3478	2.23e-21	1.9e-19			BV898_15716	2.83834	5.61814	2.07e-180	1.79e-178
BV898_14622	-4.36739	2.85717	2.45e-21	2.07e-19			BV898_03884	2.99936	8.02762	2.71e-180	2.33e-178
BV898_01276	-3.57281	6.79427	2.48e-21	2.09e-19			BV898_14929	3.46775	5.69181	4.76e-180	4.07e-178
BV898_04992	-3.28168	5.47024	2.71e-21	2.26e-19			BV898_11084	-3.92328	3.91183	1.13e-179	9.56e-178
BV898_12856	5.66182	10.2353	3e-21	2.49e-19			BV898_18180	-2.89473	5.85347	1.7e-179	1.44e-177
BV898_10310	5.52599	3.81008	3.01e-21	2.49e-19			BV898_00859	2.99505	9.33375	1.73e-179	1.45e-177
BV898_10966	-3.58289	7.69214	3.37e-21	2.77e-19			BV898_03889	-3.10133	7.05652	2.19e-179	1.83e-177
BV898_00981	-2.96117	4.66142	3.45e-21	2.8e-19			BV898_18188	-2.74256	6.49379	4.27e-178	3.55e-176
BV898_15719	3.0412	5.7548	3.46e-21	2.8e-19			BV898_16024	6.4525	10.8995	8.7e-178	7.18e-176
BV898_02009	2.62364	3.66686	3.47e-21	2.8e-19			BV898_17083	-4.8212	4.23551	2.97e-177	2.44e-175
BV898_08327	-3.31721	5.64826	3.56e-21	2.86e-19			BV898_16686	-2.97263	7.14581	3.15e-176	2.57e-174
BV898_09691	6.92539	6.40136	4.1e-21	3.28e-19			BV898_11590	2.53522	5.74248	4.16e-175	3.37e-173
BV898_05934	-2.86355	5.46962	5.38e-21	4.28e-19			BV898_15162	-3.80271	4.14108	8.49e-175	6.85e-173
BV898_18587	-3.40887	3.21815	5.59e-21	4.42e-19			BV898_06263	-5.71253	3.82329	1.06e-174	8.52e-173
BV898_13536	-2.99639	4.06711	6.76e-21	5.31e-19			BV898_00382	4.9557	10.2029	2.27e-174	1.81e-172
BV898_08984	-3.25697	3.59538	6.9e-21	5.39e-19			BV898_02976	-2.51554	5.95495	2.92e-174	2.32e-172
BV898_00099	-5.83799	10.6871	6.99e-21	5.43e-19			BV898_03888	-2.93594	5.94741	3.44e-174	2.71e-172
BV898_04056	-3.36614	7.83352	7.25e-21	5.61e-19			BV898_18695	-3.89983	4.00521	6.82e-174	5.35e-172
BV898_04488	-2.80215	4.67372	8.01e-21	6.16e-19			BV898_16086	-2.64922	5.27397	7.01e-174	5.47e-172
BV898_02459	4.14812	9.95597	8.81e-21	6.74e-19			BV898_03518	-3.18493	5.12615	8.03e-174	6.23e-172
BV898_19142	4.94373	6.25647	9.13e-21	6.95e-19			BV898_10974	2.44702	6.22131	1.08e-172	8.34e-171
BV898_12297	-4.46138	3.94434	9.44e-21	7.14e-19			BV898_00297	5.41489	6.11789	1.4e-172	1.08e-170
BV898_06894	7.31304	7.58251	9.55e-21	7.19e-19			BV898_00410	-5.30381	3.82397	3.91e-172	2.99e-170
BV898_10120	-3.14424	3.44103	9.65e-21	7.22e-19			BV898_14939	5.62358	4.39362	4.15e-172	3.16e-170
BV898_00225	-3.13634	5.62244	9.95e-21	7.41e-19			BV898_05043	-2.96102	4.69108	4.61e-172	3.48e-170
BV898_16358	5.83999	10.8456	1.02e-20	7.57e-19			BV898_09735	4.94978	9.61073	2.56e-171	1.92e-169
BV898_00730	-2.86023	5.07617	1.07e-20	7.87e-19			BV898_11150	-3.65704	4.13086	2.87e-170	2.15e-168
BV898_15183	-3.26956	5.25025	1.18e-20	8.62e-19			BV898_19264	5.12605	9.81408	1.49e-169	1.11e-167
BV898_05606	3.57784	8.08024	1.23e-20	8.97e-19			BV898_01505	3.03396	6.82286	1.94e-168	1.44e-166
BV898_04787	-3.79731	3.93376	1.28e-20	9.26e-19			BV898_14839	2.68546	6.07648	5.22e-168	3.85e-166
BV898_09767	2.96166	5.68554	1.28e-20	9.26e-19			BV898_14901	4.60477	10.4921	1.44e-167	1.06e-165
BV898_14335	5.24277	1.80159	1.31e-20	9.41e-19			BV898_04056	-2.64804	8.17447	3.31e-167	2.42e-165
BV898_10686	3.58143	9.20582	2.73e-20	1.95e-18			BV898_04447	3.79838	5.46269	7.69e-167	5.58e-165
BV898_03137	-5.25262	5.44994	2.9e-20	2.07e-18			BV898_15460	-3.2585	5.0951	8.27e-167	5.97e-165
BV898_01548	7.00304	14.2263	2.94e-20	2.08e-18			BV898_15590	2.44521	8.16398	4.02e-166	2.89e-164
BV898_02951	4.61167	13.4079	3.19e-20	2.25e-18			BV898_14191	-2.49799	7.56538	7.18e-166	5.13e-164
BV898_00358	4.28719	9.47219	3.41e-20	2.39e-18			BV898_12026	-3.18339	4.95773	4.35e-165	3.09e-163
BV898_11588	2.91568	4.86451	3.77e-20	2.63e-18			BV898_06332	-2.75077	8.31992	9.04e-165	6.4e-163
BV898_17382	3.17129	2.60669	4.02e-20	2.79e-18			BV898_08596	4.16118	4.16555	1.07e-164	7.56e-163
BV898_06050	7.06041	5.14012	4.88e-20	3.37e-18			BV898_11227	-3.90764	4.74962	1.83e-163	1.28e-161
BV898_07239	-2.90736	5.41058	4.97e-20	3.42e-18			BV898_17670	2.51393	10.552	4.18e-163	2.92e-161
BV898_14938	4.12515	11.7693	5.53e-20	3.78e-18			BV898_08557	4.25446	3.96669	5.92e-163	4.12e-161
BV898_15726	-3.1285	5.22082	5.79e-20	3.94e-18			BV898_03904	2.36535	7.31741	1.03e-162	7.09e-161
BV898_16933	3.2061	3.38981	6.3e-20	4.27e-18			BV898_09753	5.52215	10.5177	1.63e-161	1.12e-159
BV898_05814	3.61113	11.9591	6.9e-20	4.65e-18			BV898_05032	-2.18884	5.91078	4.93e-161	3.37e-159
BV898_09040	6.43276	5.24167	7.17e-20	4.82e-18			BV898_10022	-2.31884	5.83178	1.44e-160	9.79e-159
BV898_11790	7.11714	7.35575	7.6e-20	5.08e-18			BV898_09852	2.97391	7.82756	2.53e-160	1.72e-158
BV898_01097	3.55796	9.24913	8.13e-20	5.41e-18			BV898_03308	3.63828	6.50525	3.14e-160	2.12e-158
BV898_11070	3.46915	4.16596	8.38e-20	5.55e-18			BV898_12856	5.37123	6.85096	9.54e-160	6.41e-158
BV898_07094	-5.88179	2.25842	8.62e-20	5.68e-18			BV898_01139	-2.94079	9.56726	1.43e-159	9.54e-158
BV898_17709	-3.71945	5.34094	8.73e-20	5.73e-18			BV898_04359	3.34878	9.95393	1.51e-159	1e-157
BV898_03874	-4.39303	2.99998	8.98e-20	5.86e-18			BV898_09039	5.74141	8.98042	1.33e-158	8.8e-157
BV898_07290	2.84348	4.55437	9.54e-20	6.2e-18			BV898_12262	-3.88369	4.389	9.55e-158	6.3e-156
BV898_06263	-4.1454	3.13882	1.13e-19	7.32e-18			BV898_04407	3.64352	4.5241	3.18e-156	2.09e-154
BV898_11227	-4.27716	4.77631	1.23e-19	7.91e-18			BV898_18745	-8.27759	2.93926	2.87e-155	1.88e-153
BV898_02374	4.10567	0.396995	1.27e-19	8.13e-18			BV898_04446	3.68514	6.39686	3.94e-154	2.56e-152
BV898_11590	2.68701	5.42491	1.29e-19	8.23e-18			BV898_09455	-2.47207	7.3159	6.87e-154	4.45e-152
BV898_05032	-3.43145	6.67191	1.32e-19	8.38e-18			BV898_10604	-4.0953	4.78521	3.52e-153	2.27e-151
BV898_15344	-3.04625	4.64149	1.43e-19	9.05e-18			BV898_06359	2.61171	7.67434	3.98e-152	2.56e-150
BV898_03885	2.66839	4.06905	1.71e-19	1.08e-17			BV898_09627	3.22121	8.724	1.62e-151	1.04e-149
BV898_12322	5.44282	14.2453	1.84e-19	1.15e-17			BV898_06007	2.3849	6.5545	2.21e-151	1.41e-149
BV898_10232	3.81154	8.64841	1.87e-19	1.17e-17			BV898_04903	3.62592	4.16264	6.6e-151	4.18e-149
BV898_03321	5.18698	9.18706	2.06e-19	1.28e-17			BV898_17371	2.54914	7.13518	3.04e-150	1.91e-148
BV898_15227	-4.3408	2.25016	2.17e-19	1.34e-17			BV898_12297	-4.84276	3.15771	3.04e-150	1.91e-148
BV898_03898	3.41441	1.96422	2.36e-19	1.46e-17			BV898_15126	3.86143	8.02036	3.63e-150	2.27e-148
BV898_18192	-3.07523	3.23056	2.4e-19	1.47e-17			BV898_03501	-2.41403	7.90179	7.32e-150	4.56e-148
BV898_15069	-2.97608	4.16534	2.42e-19	1.48e-17			BV898_07037	3.07702	8.21837	1.86e-149	1.15e-147
BV898_12379	4.03581	9.00549	2.46e-19	1.5e-17			BV898_03924	-5.29058	3.41797	6.68e-149	4.13e-147
BV898_10927	2.73334	5.65028	2.54e-19	1.54e-17			BV898_04915	2.39199	7.96547	1.12e-148	6.9e-147
BV898_04915	3.9943	9.66306	2.57e-19	1.55e-17			BV898_17716	-3.07297	7.11124	1.51e-148	9.28e-147
BV898_17706	-3.01638	3.42972	2.59e-19	1.56e-17			BV898_07744	2.16524	5.86496	3.9e-148	2.38e-146
BV898_08803	-2.97854	3.57381	2.76e-19	1.65e-17			BV898_01462	-2.82504	6.59645	5.31e-148	3.23e-146
BV898_09794	6.10435	8.38833	3.03e-19	1.81e-17			BV898_02424	-2.49589	5.22178	6.88e-148	4.16e-146
BV898_04192	-2.76502	3.99569	3.11e-19	1.84e-17			BV898_04821	2.71264	8.95736	1.67e-147	1.01e-145
BV898_15578	3.02412	5.90291	3.29e-19	1.94e-17			BV898_15462	-3.19192	5.33044	2.52e-147	1.51e-145
BV898_18558	5.26633	8.31621	3.43e-19	2.02e-17			BV898_00436	2.87877	5.29202	7.15e-147	4.27e-145
BV898_14015	7.09074	13.276	3.63e-19	2.13e-17			BV898_17736	-2.67875	6.15204	1.15e-146	6.85e-145
BV898_08909	-2.80977	4.734	4.16e-19	2.43e-17			BV898_08054	3.50192	4.19164	1.26e-146	7.49e-145
BV898_08977	-3.43528	2.77373	4.19e-19	2.43e-17			BV898_08166	-5.29825	10.9019	6.12e-145	3.61e-143
BV898_03338	-2.8587	5.84341	4.51e-19	2.61e-17			BV898_10660	-2.40328	4.89905	6.83e-145	4.02e-143
BV898_10016	-2.88969	5.95172	4.69e-19	2.7e-17			BV898_01326	-3.2492	9.39877	2.12e-144	1.24e-142
BV898_19457	3.63357	0.784027	4.87e-19	2.8e-17			BV898_10237	1.98222	5.94374	6.29e-143	3.67e-141
BV898_02356	2.658	3.14132	5.8e-19	3.32e-17			BV898_15603	2.27024	5.60366	1.15e-142	6.68e-141
BV898_04213	7.43699	9.43811	6.65e-19	3.79e-17			BV898_18513	-6.09933	2.68673	1.86e-140	1.08e-138
BV898_02742	-3.54867	2.69334	7.06e-19	4.01e-17			BV898_08757	-2.46589	5.42116	2.32e-140	1.34e-138
BV898_12870	-3.15708	3.83514	7.28e-19	4.12e-17			BV898_05034	3.0076	5.53473	8.2e-140	4.71e-138
BV898_17536	-2.97413	4.49019	7.37e-19	4.15e-17			BV898_07597	-2.47325	6.8326	1.61e-139	9.2e-138
BV898_06864	-6.38249	2.27837	8.03e-19	4.5e-17			BV898_04552	3.88124	10.4341	2.75e-139	1.57e-137
BV898_03271	-3.65185	3.42057	8.47e-19	4.73e-17			BV898_08758	-2.04727	5.76342	7.43e-139	4.21e-137
BV898_07022	-3.1491	6.77245	9.46e-19	5.27e-17			BV898_14938	2.62976	9.88798	2.1e-138	1.19e-136
BV898_01496	5.66738	15.0388	9.94e-19	5.51e-17			BV898_01480	4.64821	8.39263	2.68e-138	1.51e-136
BV898_16095	2.50175	4.97914	1.01e-18	5.59e-17			BV898_13820	-2.26166	5.78171	4.36e-138	2.45e-136
BV898_05114	2.48586	3.67411	1.03e-18	5.69e-17			BV898_01398	-2.95263	5.51719	6.22e-138	3.48e-136
BV898_13762	4.51701	1.19316	1.05e-18	5.73e-17			BV898_03960	2.30261	7.2169	1.9e-137	1.06e-135
BV898_01480	7.45883	9.32273	1.06e-18	5.77e-17			BV898_08885	2.27606	6.84451	2.87e-137	1.59e-135
BV898_03397	6.27572	10.5193	1.08e-18	5.86e-17			BV898_07051	5.11783	7.59882	9.26e-137	5.11e-135
BV898_18919	-3.40474	2.93032	1.1e-18	5.98e-17			BV898_06906	2.57159	7.36747	2.24e-136	1.23e-134
BV898_09543	-6.61392	1.58473	1.11e-18	5.98e-17			BV898_08353	-2.20481	4.92591	3.26e-136	1.79e-134
BV898_10311	5.50264	11.3281	1.24e-18	6.62e-17			BV898_09940	2.26271	5.57483	3.56e-136	1.94e-134
BV898_04252	-2.87366	6.0852	1.24e-18	6.62e-17			BV898_04444	-2.40755	6.94436	8.43e-136	4.58e-134
BV898_16731	-2.97451	4.41676	1.24e-18	6.62e-17			BV898_15798	-3.80476	4.35217	1.08e-135	5.86e-134
BV898_02681	-9.36162	1.50612	1.53e-18	8.14e-17			BV898_09029	2.87904	7.08274	1.52e-135	8.2e-134
BV898_11279	-3.41923	4.28936	1.66e-18	8.78e-17			BV898_04013	2.35279	6.8172	3.61e-135	1.94e-133
BV898_05481	-3.16601	3.20518	1.67e-18	8.82e-17			BV898_19596	-4.20435	3.45183	5.53e-135	2.96e-133
BV898_08395	3.48872	6.3185	1.69e-18	8.86e-17			BV898_03224	-2.21329	8.44887	1.32e-134	7.04e-133
BV898_15711	3.08469	6.34998	1.72e-18	9e-17			BV898_15428	2.52963	5.62666	2.52e-134	1.34e-132
BV898_03308	4.45429	8.51305	1.94e-18	1.01e-16			BV898_15873	-2.18712	5.0327	3.03e-134	1.61e-132
BV898_16085	-3.07293	4.1553	2.07e-18	1.08e-16			BV898_09775	-3.92788	4.30635	7.19e-134	3.8e-132
BV898_00836	4.8383	10.8461	2.12e-18	1.1e-16			BV898_01419	-4.91496	3.30507	6.86e-133	3.61e-131
BV898_16807	-3.36815	4.42411	2.23e-18	1.15e-16			BV898_00358	2.55058	6.72041	7.33e-133	3.84e-131
BV898_03663	-2.78867	3.52399	2.36e-18	1.21e-16			BV898_02078	2.80146	5.04712	1.14e-132	5.97e-131
BV898_08682	3.6417	11.4687	2.37e-18	1.21e-16			BV898_03220	-2.33923	6.83811	1.44e-132	7.49e-131
BV898_18897	-2.78665	3.87088	2.61e-18	1.33e-16			BV898_18138	-3.34143	3.6287	1.54e-132	7.97e-131
BV898_12850	4.36865	0.13855	2.63e-18	1.34e-16			BV898_16421	-3.3588	4.77212	1.89e-131	9.77e-130
BV898_10816	-2.61892	4.23866	2.65e-18	1.34e-16			BV898_15448	-5.06593	4.3564	2.16e-131	1.11e-129
BV898_16967	-2.67336	4.31515	2.77e-18	1.4e-16			BV898_10254	3.50221	4.83366	2.72e-131	1.39e-129
BV898_04821	4.14063	9.96456	3.04e-18	1.53e-16			BV898_03400	-2.0901	7.63158	1.49e-130	7.6e-129
BV898_14165	4.57064	11.5476	3.21e-18	1.61e-16			BV898_01045	2.22684	8.10068	2.67e-130	1.36e-128
BV898_03853	-4.13253	4.51053	3.23e-18	1.62e-16			BV898_08480	2.25774	5.25596	3.08e-130	1.57e-128
BV898_15717	2.90298	5.73695	4.28e-18	2.13e-16			BV898_04225	2.4286	6.77141	6.24e-130	3.16e-128
BV898_10180	-2.80275	4.7642	4.46e-18	2.21e-16			BV898_02332	-2.56283	4.53841	7.38e-130	3.72e-128
BV898_03173	3.05683	5.9912	4.71e-18	2.33e-16			BV898_07208	2.46141	8.61665	7.77e-129	3.91e-127
BV898_03893	2.58373	4.56117	5.22e-18	2.57e-16			BV898_14512	-3.51811	6.12393	8.74e-129	4.38e-127
BV898_06471	4.54067	4.22776	5.69e-18	2.79e-16			BV898_03397	3.94604	7.74201	6.9e-128	3.45e-126
BV898_05369	4.85722	8.02915	5.72e-18	2.8e-16			BV898_04090	-2.06299	7.90906	9.66e-128	4.8e-126
BV898_04771	-2.78123	4.36382	5.86e-18	2.86e-16			BV898_14824	2.15979	7.65652	1.58e-127	7.85e-126
BV898_14902	3.31468	4.54296	6.02e-18	2.93e-16			BV898_04105	-4.17404	3.65925	2.98e-127	1.47e-125
BV898_04756	3.82137	9.00439	6.05e-18	2.94e-16			BV898_03885	2.22462	4.85503	3.08e-127	1.52e-125
BV898_01170	3.63748	10.1518	7.28e-18	3.52e-16			BV898_14132	-5.08998	6.70441	4.01e-127	1.97e-125
BV898_13148	4.27646	7.88197	7.5e-18	3.61e-16			BV898_16788	-11.5389	2.61574	7.53e-127	3.68e-125
BV898_13040	-2.8667	5.38129	8.16e-18	3.91e-16			BV898_19113	-2.36732	5.3008	7.62e-127	3.71e-125
BV898_14472	3.26085	1.76367	8.4e-18	4.02e-16			BV898_08590	3.80766	5.53785	9.31e-127	4.52e-125
BV898_11589	2.7715	3.15213	9.16e-18	4.37e-16			BV898_08387	-2.20153	12.7517	1.42e-126	6.85e-125
BV898_12115	-3.36558	2.96613	9.63e-18	4.57e-16			BV898_13545	2.52136	8.80169	2.37e-126	1.14e-124
BV898_18313	2.72014	5.48539	9.85e-18	4.66e-16			BV898_01097	2.3101	7.9647	2.57e-126	1.23e-124
BV898_04552	5.26355	13.2576	1.02e-17	4.8e-16			BV898_16663	-2.40781	5.64805	4.99e-126	2.39e-124
BV898_09073	3.00976	4.24636	1.1e-17	5.19e-16			BV898_19053	-5.96105	2.71725	1.12e-125	5.37e-124
BV898_09692	4.56385	13.3265	1.13e-17	5.27e-16			BV898_00398	4.39912	9.30681	4.44e-125	2.12e-123
BV898_15868	3.97285	5.41496	1.13e-17	5.27e-16			BV898_00747	3.42714	6.61167	1.66e-124	7.89e-123
BV898_01636	-2.7266	3.99971	1.15e-17	5.38e-16			BV898_08395	2.07422	6.25154	1.89e-124	8.95e-123
BV898_04024	-2.57384	4.85978	1.19e-17	5.54e-16			BV898_09199	-3.72035	3.46893	2.12e-124	1e-122
BV898_12504	-3.05086	3.09478	1.2e-17	5.54e-16			BV898_04545	-2.88815	4.93817	2.98e-124	1.4e-122
BV898_03871	-3.30592	6.30636	1.29e-17	5.94e-16			BV898_18558	2.7643	6.76326	3.06e-124	1.44e-122
BV898_13820	-2.91552	5.26172	1.32e-17	6.09e-16			BV898_05606	2.39424	8.09304	5.95e-124	2.78e-122
BV898_16270	2.4527	5.49247	1.34e-17	6.14e-16			BV898_14510	-3.59783	10.2931	7.37e-124	3.43e-122
BV898_18978	6.13664	6.34974	1.36e-17	6.23e-16			BV898_09690	2.77967	7.58377	2.24e-123	1.04e-121
BV898_17788	-2.51575	4.17059	1.41e-17	6.44e-16			BV898_10407	2.15798	5.83692	2.28e-123	1.05e-121
BV898_17762	-2.98264	3.83779	1.57e-17	7.13e-16			BV898_16781	2.50383	9.24869	9.89e-123	4.56e-121
BV898_02989	2.91898	6.1927	1.86e-17	8.4e-16			BV898_09541	-4.20287	3.18702	1.65e-122	7.59e-121
BV898_08477	3.10691	7.63802	2.21e-17	9.99e-16			BV898_00586	-2.53123	6.20683	3.02e-122	1.38e-120
BV898_15720	2.99795	1.63509	2.26e-17	1.02e-15			BV898_05783	2.4896	6.33003	4.77e-122	2.18e-120
BV898_13561	8.06133	12.9781	2.29e-17	1.03e-15			BV898_15441	-2.19858	6.4639	4.02e-121	1.83e-119
BV898_08556	3.06168	8.59282	2.31e-17	1.03e-15			BV898_10686	2.45284	7.25305	6.34e-121	2.88e-119
BV898_05056	6.92745	11.1685	2.38e-17	1.06e-15			BV898_00315	1.97347	6.45822	1.29e-120	5.85e-119
BV898_03394	7.95977	10.2521	2.41e-17	1.07e-15			BV898_10309	4.2309	9.4783	1.73e-120	7.79e-119
BV898_16741	5.38685	9.71364	2.43e-17	1.08e-15			BV898_08548	2.10378	5.16266	1.97e-120	8.86e-119
BV898_00595	4.78432	0.123687	3.05e-17	1.35e-15			BV898_18687	-1.90109	5.69081	8.36e-120	3.74e-118
BV898_09037	4.18726	10.4147	3.07e-17	1.35e-15			BV898_09144	2.58754	4.72245	3.43e-119	1.53e-117
BV898_06061	-2.57243	3.97387	3.24e-17	1.42e-15			BV898_01420	-3.95557	3.40623	5.29e-119	2.36e-117
BV898_05043	-2.69056	5.5029	3.29e-17	1.44e-15			BV898_01011	-2.83407	4.06372	8.3e-119	3.69e-117
BV898_08627	-2.75051	4.33564	3.52e-17	1.53e-15			BV898_15726	-2.17055	6.11072	6.81e-118	3.02e-116
BV898_16318	-2.52678	5.22797	3.56e-17	1.55e-15			BV898_19378	6.97013	10.9237	7.35e-118	3.25e-116
BV898_12762	-2.5982	3.77941	3.79e-17	1.64e-15			BV898_16780	2.28379	6.27416	7.49e-118	3.3e-116
BV898_00296	3.76847	8.30366	3.82e-17	1.65e-15			BV898_01496	2.79032	10.5287	1.29e-117	5.65e-116
BV898_01469	-3.1246	6.00353	3.93e-17	1.69e-15			BV898_01170	2.33434	9.31239	2.92e-117	1.28e-115
BV898_11592	2.74917	3.55882	4.32e-17	1.86e-15			BV898_19626	-2.23024	5.30808	3.49e-117	1.52e-115
BV898_02682	-4.08138	3.78969	5.24e-17	2.24e-15			BV898_01077	2.3314	5.60609	3.55e-117	1.54e-115
BV898_06332	-3.18955	7.09301	5.4e-17	2.3e-15			BV898_04737	2.8137	7.77901	2.94e-116	1.27e-114
BV898_18614	4.13627	8.84053	5.47e-17	2.33e-15			BV898_02649	-2.84908	5.68521	1.31e-115	5.65e-114
BV898_08885	3.06672	7.46837	5.67e-17	2.41e-15			BV898_09691	3.97992	2.96238	2.07e-115	8.92e-114
BV898_06303	3.48303	4.07332	5.86e-17	2.48e-15			BV898_07379	2.64421	7.93689	3.18e-115	1.36e-113
BV898_03070	3.18046	1.29373	6.36e-17	2.68e-15			BV898_04195	-3.13298	6.73146	8.63e-115	3.7e-113
BV898_11686	3.10815	7.44594	6.4e-17	2.69e-15			BV898_15161	-6.92607	2.35863	1.07e-114	4.57e-113
BV898_09690	2.97551	8.14709	6.46e-17	2.71e-15			BV898_03480	-3.36744	3.76351	1.26e-114	5.38e-113
BV898_02938	3.45641	7.20347	7.12e-17	2.98e-15			BV898_00072	-2.25183	6.21607	2.24e-114	9.52e-113
BV898_12126	-2.54266	5.66334	7.65e-17	3.19e-15			BV898_13604	-4.88267	3.11323	2.33e-114	9.86e-113
BV898_07037	4.37609	8.96148	8.31e-17	3.45e-15			BV898_09906	3.89746	3.96526	2.46e-114	1.04e-112
BV898_15614	-4.78863	6.35627	8.36e-17	3.46e-15			BV898_11588	2.71903	4.26816	3.14e-114	1.32e-112
BV898_04447	2.52089	5.08867	8.61e-17	3.56e-15			BV898_06060	-1.98078	4.90649	3.25e-114	1.37e-112
BV898_14594	3.41499	7.12452	8.66e-17	3.57e-15			BV898_07915	-1.933	5.9766	4.7e-114	1.96e-112
BV898_04737	4.36498	10.3939	8.71e-17	3.58e-15			BV898_13251	2.11975	5.25651	6.41e-114	2.67e-112
BV898_16780	2.95221	6.43834	8.82e-17	3.61e-15			BV898_10812	-5.58236	3.50072	7.23e-114	3.01e-112
BV898_14965	2.34858	3.40155	9.72e-17	3.97e-15			BV898_01905	2.36314	6.34189	1.58e-113	6.55e-112
BV898_16481	-3.33204	6.55823	1.02e-16	4.16e-15			BV898_01220	2.20874	8.47759	2.76e-113	1.14e-111
BV898_16073	-3.71669	7.08941	1.06e-16	4.32e-15			BV898_12480	-1.88013	6.1279	6.55e-113	2.7e-111
BV898_04512	3.36906	9.27072	1.15e-16	4.64e-15			BV898_13828	-4.15224	5.63588	9.12e-113	3.75e-111
BV898_09373	-3.19561	6.87967	1.23e-16	4.98e-15			BV898_03142	-4.41279	3.05781	1.93e-112	7.9e-111
BV898_14541	2.33414	3.50209	1.27e-16	5.13e-15			BV898_19532	-1.98431	8.41914	2.58e-112	1.05e-110
BV898_13203	6.68918	0.523166	1.4e-16	5.64e-15			BV898_15704	-2.69265	4.09987	2.9e-112	1.18e-110
BV898_17828	2.60868	2.92261	1.44e-16	5.76e-15			BV898_06112	2.03705	5.14565	3.41e-112	1.39e-110
BV898_11490	-5.33068	2.20072	1.46e-16	5.85e-15			BV898_08506	-3.34237	3.40507	1.93e-111	7.83e-110
BV898_08353	-2.82064	3.01707	1.52e-16	6.05e-15			BV898_00571	-2.51171	6.80467	2.47e-111	9.97e-110
BV898_02227	-2.80023	3.08637	1.67e-16	6.63e-15			BV898_10668	-2.71554	4.51035	4.63e-111	1.87e-109
BV898_04680	2.44786	5.33729	1.68e-16	6.64e-15			BV898_03890	-2.69297	6.75453	7.96e-111	3.2e-109
BV898_14191	-3.1655	7.13777	1.68e-16	6.64e-15			BV898_12172	-4.20361	3.2046	1.17e-110	4.68e-109
BV898_01651	-3.03492	3.02337	1.8e-16	7.08e-15			BV898_14688	-4.8581	4.00347	1.37e-110	5.48e-109
BV898_14487	2.4785	5.33027	1.82e-16	7.15e-15			BV898_09041	5.57358	5.79084	2.32e-110	9.25e-109
BV898_03787	2.31017	4.37046	1.83e-16	7.18e-15			BV898_12271	2.61011	6.33356	5.62e-110	2.24e-108
BV898_12313	2.88429	5.99719	1.87e-16	7.3e-15			BV898_02346	-2.49439	4.9534	8.29e-110	3.29e-108
BV898_03903	2.31011	4.97778	1.95e-16	7.59e-15			BV898_06365	1.82811	5.95857	2.77e-109	1.1e-107
BV898_09795	-2.65944	5.20381	2.02e-16	7.86e-15			BV898_15108	-2.25158	6.1508	5.5e-109	2.17e-107
BV898_07244	-2.63896	3.38189	2.18e-16	8.47e-15			BV898_05473	2.47443	6.86283	5.51e-109	2.17e-107
BV898_00469	2.46364	3.41643	2.22e-16	8.58e-15			BV898_01671	2.50863	8.51534	6.73e-109	2.64e-107
BV898_11601	-2.78769	3.56524	2.36e-16	9.09e-15			BV898_16403	-2.60624	5.54859	9.68e-109	3.79e-107
BV898_03429	4.64468	12.2964	2.36e-16	9.09e-15			BV898_03905	2.26792	5.0054	1.25e-108	4.88e-107
BV898_00510	-3.01452	7.53591	2.57e-16	9.87e-15			BV898_00803	1.87917	5.60538	1.27e-108	4.96e-107
BV898_18306	-2.73831	3.42652	2.7e-16	1.03e-14			BV898_09413	2.04442	6.26301	1.75e-108	6.79e-107
BV898_01823	5.5701	0.303402	3.04e-16	1.16e-14			BV898_09607	-5.57171	2.7414	4.29e-108	1.66e-106
BV898_02867	3.09598	5.58202	3.07e-16	1.17e-14			BV898_17335	-4.96269	3.04012	5.25e-108	2.03e-106
BV898_08330	-6.58665	9.98171	3.57e-16	1.35e-14			BV898_12377	3.09086	4.51301	5.37e-108	2.07e-106
BV898_13994	3.14567	8.4707	3.62e-16	1.37e-14			BV898_03000	-4.34155	5.07134	7.17e-108	2.75e-106
BV898_08548	4.02865	8.35103	3.77e-16	1.42e-14			BV898_19590	-5.55562	2.72741	1.54e-107	5.89e-106
BV898_13251	3.58982	7.50785	3.81e-16	1.43e-14			BV898_08477	3.2089	6.7062	1.64e-107	6.27e-106
BV898_05367	4.43512	6.88215	4.2e-16	1.57e-14			BV898_12073	2.48458	5.68982	2.49e-107	9.48e-106
BV898_03078	-2.85736	4.65244	4.21e-16	1.58e-14			BV898_06543	-2.39492	4.20454	5.78e-107	2.2e-105
BV898_15801	-3.29092	2.09287	4.42e-16	1.65e-14			BV898_16579	-3.07293	4.04013	1.25e-106	4.76e-105
BV898_16782	4.58824	5.74739	4.46e-16	1.66e-14			BV898_13563	6.89695	7.94538	1.8e-106	6.8e-105
BV898_19311	3.01572	4.24997	4.55e-16	1.69e-14			BV898_08194	-3.08289	4.055	5.01e-106	1.89e-104
BV898_09963	2.23802	3.90664	4.77e-16	1.77e-14			BV898_09626	2.92023	4.93174	8.46e-106	3.18e-104
BV898_08869	6.3054	12.3306	4.98e-16	1.84e-14			BV898_14397	-2.1472	7.98062	1.14e-105	4.28e-104
BV898_08475	2.31591	4.71648	5.02e-16	1.85e-14			BV898_10819	-1.95438	5.19831	1.17e-105	4.36e-104
BV898_09753	5.12996	11.8488	5.49e-16	2.02e-14			BV898_07548	2.00116	8.87092	1.67e-105	6.24e-104
BV898_14516	-4.16283	3.16251	5.82e-16	2.13e-14			BV898_16927	-1.85246	5.8396	3.88e-105	1.45e-103
BV898_19342	3.17358	3.47019	6.53e-16	2.39e-14			BV898_14471	2.41926	6.84903	5.17e-105	1.92e-103
BV898_14859	-2.73903	6.52858	6.61e-16	2.41e-14			BV898_03472	1.89052	9.09805	7.23e-105	2.68e-103
BV898_03822	-2.90858	3.2878	6.74e-16	2.45e-14			BV898_06870	-2.54729	6.7697	1.21e-104	4.47e-103
BV898_04022	3.21442	8.86049	7.26e-16	2.64e-14			BV898_18178	-2.13098	4.62279	3.26e-104	1.2e-102
BV898_10309	5.70676	12.9131	7.53e-16	2.73e-14			BV898_00460	-3.55896	3.85372	4.39e-104	1.61e-102
BV898_04013	3.01151	7.91954	7.61e-16	2.75e-14			BV898_15461	-2.48725	5.93837	9.69e-104	3.55e-102
BV898_00410	-3.83002	1.58403	8.05e-16	2.9e-14			BV898_00239	-3.04518	6.61568	1.26e-103	4.63e-102
BV898_15126	3.19455	8.64776	8.15e-16	2.93e-14			BV898_14190	-2.89867	9.05995	1.46e-103	5.32e-102
BV898_04554	5.52117	9.91672	8.17e-16	2.93e-14			BV898_17377	-1.99148	6.01772	1.68e-103	6.1e-102
BV898_13028	-2.76177	7.04982	8.2e-16	2.93e-14			BV898_19194	-4.29918	2.88533	2.37e-103	8.61e-102
BV898_09074	2.77343	4.88507	8.43e-16	3.01e-14			BV898_12270	3.09398	3.92747	3.49e-103	1.26e-101
BV898_03009	-2.58988	5.76991	8.61e-16	3.06e-14			BV898_16844	-1.73474	5.81714	4.51e-103	1.63e-101
BV898_00182	-2.63644	3.38845	9.62e-16	3.41e-14			BV898_18902	2.15643	5.00253	7.83e-103	2.82e-101
BV898_15200	-2.46815	4.38586	1.06e-15	3.74e-14			BV898_07746	2.0835	5.22568	1.54e-102	5.55e-101
BV898_16781	2.98462	9.6422	1.07e-15	3.8e-14			BV898_04658	2.0337	5.07675	1.82e-102	6.51e-101
BV898_04754	2.26302	4.22167	1.17e-15	4.12e-14			BV898_10927	2.55736	4.19817	2.27e-102	8.12e-101
BV898_08729	-2.3838	4.543	1.22e-15	4.28e-14			BV898_18572	-4.9171	2.27934	3.49e-102	1.24e-100
BV898_11781	3.18159	5.94403	1.24e-15	4.36e-14			BV898_08089	-4.03293	6.17055	4.11e-102	1.46e-100
BV898_06359	3.03178	8.25246	1.26e-15	4.42e-14			BV898_14178	2.27567	8.53013	5.62e-102	2e-100
BV898_01060	3.00222	6.58291	1.36e-15	4.73e-14			BV898_04230	-2.19638	5.07265	7.18e-102	2.54e-100
BV898_01386	4.49696	-0.161843	1.43e-15	4.98e-14			BV898_09772	2.54279	6.75292	8.43e-102	2.98e-100
BV898_16686	-3.09997	2.856	1.69e-15	5.86e-14			BV898_02938	1.77678	6.21559	1.34e-101	4.72e-100
BV898_15513	-3.32466	2.67663	1.81e-15	6.26e-14			BV898_16578	-3.10041	3.57427	1.58e-101	5.57e-100
BV898_10209	-2.49315	5.22457	1.94e-15	6.7e-14			BV898_15945	-3.49797	4.17159	1.68e-101	5.88e-100
BV898_01003	-2.65969	4.90399	2.05e-15	7.06e-14			BV898_01678	-2.17439	5.14873	1.87e-101	6.55e-100
BV898_09241	2.3421	3.2086	2.07e-15	7.12e-14			BV898_06668	-3.12218	4.59838	1.97e-101	6.89e-100
BV898_09042	6.19764	9.02639	2.1e-15	7.2e-14			BV898_08977	-3.16769	3.97758	3.12e-101	1.09e-99
BV898_12260	-3.03941	3.79173	2.12e-15	7.25e-14			BV898_17174	-3.18154	3.42776	8.03e-101	2.79e-99
BV898_04990	-2.44437	5.41376	2.25e-15	7.67e-14			BV898_14511	-3.0606	6.70162	1.01e-100	3.51e-99
BV898_14396	5.50873	12.068	2.29e-15	7.79e-14			BV898_17010	-1.85268	5.96027	1.29e-100	4.47e-99
BV898_13488	2.93425	6.72147	2.4e-15	8.14e-14			BV898_11279	-3.04966	3.36732	2e-100	6.9e-99
BV898_05861	-3.38409	5.69913	2.48e-15	8.41e-14			BV898_13761	2.08083	7.91568	2.73e-100	9.4e-99
BV898_19147	-2.40105	3.82339	2.49e-15	8.41e-14			BV898_09227	-1.85427	7.13174	2.94e-100	1.01e-98
BV898_03139	2.56753	2.34324	2.67e-15	9.02e-14			BV898_07569	-1.86278	4.81571	3.05e-100	1.04e-98
BV898_11434	5.47785	3.24605	2.72e-15	9.14e-14			BV898_17637	-4.02233	3.26954	4.07e-100	1.39e-98
BV898_01560	-4.03319	1.95452	2.74e-15	9.19e-14			BV898_17441	-2.37993	3.9797	1.45e-99	4.95e-98
BV898_09729	2.38	3.19776	2.74e-15	9.19e-14			BV898_03207	2.32841	6.10248	3.91e-99	1.33e-97
BV898_00747	3.8856	8.49928	2.81e-15	9.39e-14			BV898_17442	-7.23516	2.84314	4.25e-99	1.44e-97
BV898_13828	-4.62316	6.99124	2.88e-15	9.6e-14			BV898_03139	2.79704	3.82811	4.46e-99	1.51e-97
BV898_14371	4.58053	0.142452	3.06e-15	1.02e-13			BV898_12579	1.86008	7.73488	4.91e-99	1.66e-97
BV898_19083	3.21051	2.76554	3.07e-15	1.02e-13			BV898_13849	-3.82071	3.58327	6.15e-99	2.07e-97
BV898_03140	2.41099	2.8763	3.14e-15	1.04e-13			BV898_07180	-2.72374	5.44278	6.51e-99	2.19e-97
BV898_04553	5.95067	10.5211	3.2e-15	1.06e-13			BV898_15578	3.06743	5.83997	1.19e-98	3.99e-97
BV898_08152	2.41949	5.70655	3.4e-15	1.12e-13			BV898_19597	-6.71592	2.49291	1.43e-98	4.8e-97
BV898_09727	-2.42525	4.48651	3.51e-15	1.15e-13			BV898_10208	-2.39592	4.40978	2.77e-98	9.26e-97
BV898_03909	2.4729	2.66421	3.57e-15	1.17e-13			BV898_18998	3.59034	3.1391	4.43e-98	1.48e-96
BV898_12154	3.63428	0.976064	3.63e-15	1.19e-13			BV898_06442	-4.27307	2.69454	6.81e-98	2.26e-96
BV898_16737	-2.51206	5.60174	3.8e-15	1.24e-13			BV898_11147	-2.86829	4.44094	7.02e-98	2.33e-96
BV898_11190	-2.70464	6.7857	3.95e-15	1.29e-13			BV898_12051	-3.48124	3.47869	7.14e-98	2.36e-96
BV898_15436	-2.62774	6.36266	4.19e-15	1.36e-13			BV898_08813	2.30747	4.84955	8.11e-98	2.68e-96
BV898_05751	3.15099	6.38136	4.22e-15	1.37e-13			BV898_18185	-2.78199	3.90794	1.18e-97	3.89e-96
BV898_04608	-2.41716	5.13424	4.59e-15	1.48e-13			BV898_15236	2.25775	6.85993	1.38e-97	4.54e-96
BV898_14014	4.5098	7.74365	4.6e-15	1.48e-13			BV898_14426	-2.37418	5.81256	1.5e-97	4.91e-96
BV898_00792	-4.17042	1.97131	4.6e-15	1.48e-13			BV898_07566	-2.57337	6.04114	2.07e-97	6.76e-96
BV898_08932	-2.76868	3.78693	5.04e-15	1.62e-13			BV898_14815	2.09508	6.50565	2.15e-97	7.02e-96
BV898_04740	6.94302	7.47387	5.04e-15	1.62e-13			BV898_09456	-2.60325	5.57178	2.28e-97	7.42e-96
BV898_01217	-3.02959	3.65504	5.2e-15	1.66e-13			BV898_13036	-4.54879	2.3328	2.36e-97	7.66e-96
BV898_00859	3.50793	9.57419	5.29e-15	1.69e-13			BV898_18313	1.93668	6.1341	2.79e-97	9.04e-96
BV898_07899	-2.69508	3.9193	5.34e-15	1.7e-13			BV898_03175	1.93118	5.32343	2.92e-97	9.43e-96
BV898_15421	-2.36404	3.59043	5.72e-15	1.82e-13			BV898_00510	-2.71546	7.30089	3.31e-97	1.07e-95
BV898_09852	3.51316	10.4119	5.8e-15	1.84e-13			BV898_05385	-2.56313	4.56443	3.47e-97	1.12e-95
BV898_12779	-2.34261	5.09814	5.81e-15	1.84e-13			BV898_18917	-2.5506	4.19469	5.53e-97	1.78e-95
BV898_02723	2.30018	2.83652	6.26e-15	1.98e-13			BV898_19267	3.56113	3.8723	7.18e-97	2.3e-95
BV898_10832	-3.18818	2.06885	6.28e-15	1.98e-13			BV898_04022	2.13106	9.33044	1.09e-96	3.48e-95
BV898_14245	-2.8203	3.66868	6.57e-15	2.07e-13			BV898_00533	-5.31248	7.61092	4.32e-96	1.38e-94
BV898_06950	2.57257	5.58207	6.64e-15	2.08e-13			BV898_13628	2.26796	5.59172	4.44e-96	1.42e-94
BV898_09456	-2.47513	5.04062	6.93e-15	2.17e-13			BV898_01078	2.20383	11.5267	1.06e-95	3.36e-94
BV898_08795	-2.89014	2.99391	7.51e-15	2.34e-13			BV898_17792	-1.76356	8.75037	2.37e-95	7.52e-94
BV898_19256	2.75823	4.25903	7.9e-15	2.46e-13			BV898_04788	-4.06364	2.59619	3.85e-95	1.22e-93
BV898_02460	3.19282	6.62946	8.48e-15	2.64e-13			BV898_14143	-2.98914	4.53659	5.59e-95	1.76e-93
BV898_07302	2.58192	4.06025	8.88e-15	2.76e-13			BV898_10033	1.86852	5.03678	5.92e-95	1.87e-93
BV898_07601	2.49392	5.72205	9e-15	2.79e-13			BV898_12916	1.96494	8.13621	7.49e-95	2.35e-93
BV898_05309	2.57797	6.16389	9.04e-15	2.79e-13			BV898_00258	-2.97053	7.52808	1.58e-94	4.95e-93
BV898_13955	-2.60576	2.98515	9.15e-15	2.82e-13			BV898_12655	3.06918	6.28433	1.96e-94	6.12e-93
BV898_02078	3.89116	9.43581	9.29e-15	2.86e-13			BV898_03097	-3.65585	3.18001	2.26e-94	7.07e-93
BV898_06112	3.00746	6.98409	9.58e-15	2.94e-13			BV898_16580	-3.73461	3.72078	2.89e-94	9.01e-93
BV898_06572	-2.27812	5.01537	9.61e-15	2.94e-13			BV898_11492	2.34268	4.40205	4.43e-94	1.38e-92
BV898_16993	3.77851	9.30994	9.84e-15	3.01e-13			BV898_14295	2.22323	9.97361	4.58e-94	1.42e-92
BV898_00994	2.38329	4.6627	9.91e-15	3.02e-13			BV898_09044	4.99223	2.5907	6.06e-94	1.88e-92
BV898_03990	-2.81294	7.34637	9.94e-15	3.02e-13			BV898_06471	5.22919	2.34748	1.06e-93	3.26e-92
BV898_13049	-2.41759	3.9595	1.07e-14	3.24e-13			BV898_03808	-1.9231	7.95494	1.08e-93	3.32e-92
BV898_11394	3.21869	0.674316	1.09e-14	3.32e-13			BV898_14594	1.92981	5.5648	1.84e-93	5.66e-92
BV898_13294	-2.32578	3.92032	1.11e-14	3.37e-13			BV898_12942	-1.76584	10.4174	2.77e-93	8.51e-92
BV898_15304	2.55876	5.96498	1.12e-14	3.39e-13			BV898_08502	-3.23007	3.81048	3.3e-93	1.01e-91
BV898_09029	2.88792	8.27035	1.14e-14	3.43e-13			BV898_09087	-3.52403	2.93277	6.45e-93	1.97e-91
BV898_01277	-2.62213	6.64491	1.15e-14	3.44e-13			BV898_01436	1.87629	5.37598	6.84e-93	2.09e-91
BV898_06896	4.7632	2.39047	1.44e-14	4.33e-13			BV898_16828	-3.98405	2.99676	1.23e-92	3.74e-91
BV898_02415	-2.78702	5.28553	1.45e-14	4.33e-13			BV898_06917	-1.93896	5.03026	2.28e-92	6.93e-91
BV898_13077	2.29232	4.26252	1.55e-14	4.62e-13			BV898_18095	2.2068	6.58289	2.42e-92	7.34e-91
BV898_16972	-3.02819	6.62395	1.55e-14	4.63e-13			BV898_11759	1.68102	6.13688	3.17e-92	9.59e-91
BV898_09041	5.82195	5.3865	1.57e-14	4.66e-13			BV898_03926	-1.85291	8.01192	5.03e-92	1.52e-90
BV898_02679	-2.27104	5.40686	1.66e-14	4.92e-13			BV898_08161	-3.60747	8.18032	5.86e-92	1.77e-90
BV898_10060	-2.86056	3.77038	1.71e-14	5.05e-13			BV898_01810	1.75331	7.55543	6.29e-92	1.89e-90
BV898_15590	2.80994	7.56171	1.83e-14	5.42e-13			BV898_03173	1.69551	6.08559	8.75e-92	2.63e-90
BV898_09039	6.21088	11.6883	1.85e-14	5.46e-13			BV898_09696	-2.57232	3.87526	8.83e-92	2.64e-90
BV898_01633	2.36953	2.24289	1.89e-14	5.56e-13			BV898_07518	-1.70896	8.00221	9.63e-92	2.88e-90
BV898_01244	-2.33589	3.90482	1.98e-14	5.82e-13			BV898_01371	-2.5196	5.21755	1.19e-91	3.55e-90
BV898_12734	-3.74009	2.2506	2.07e-14	6.07e-13			BV898_10752	-2.14444	4.60609	1.2e-91	3.56e-90
BV898_12386	-2.56464	3.64981	2.08e-14	6.07e-13			BV898_09375	-2.30661	6.49362	1.33e-91	3.96e-90
BV898_14158	3.82086	10.3972	2.1e-14	6.13e-13			BV898_13900	-3.1537	7.03735	1.36e-91	4.02e-90
BV898_14906	3.86128	0.00931391	2.1e-14	6.13e-13			BV898_03140	2.5661	3.89438	5.47e-91	1.62e-89
BV898_06722	2.2893	4.25622	2.13e-14	6.21e-13			BV898_10807	-2.68141	3.67782	6.25e-91	1.84e-89
BV898_10449	-2.28783	4.9147	2.23e-14	6.48e-13			BV898_17163	-1.78296	5.0645	8.53e-91	2.51e-89
BV898_09038	4.24685	11.8474	2.42e-14	7.01e-13			BV898_15029	-1.77501	8.21975	9.89e-91	2.91e-89
BV898_01549	7.37267	14.0929	2.49e-14	7.18e-13			BV898_18852	-4.28382	2.93882	1.29e-90	3.8e-89
BV898_05406	-2.28687	3.71554	2.62e-14	7.56e-13			BV898_06945	-2.2965	6.97823	1.82e-90	5.33e-89
BV898_10186	-2.44256	4.28184	2.66e-14	7.66e-13			BV898_00935	1.99963	7.31097	1.26e-89	3.69e-88
BV898_02424	-2.76082	6.47964	2.73e-14	7.83e-13			BV898_10495	-3.28483	3.05499	1.42e-89	4.13e-88
BV898_02426	2.34154	5.04575	2.99e-14	8.57e-13			BV898_07523	-2.11404	4.59202	1.83e-89	5.34e-88
BV898_00769	-3.28575	2.29763	3.01e-14	8.62e-13			BV898_08673	1.68766	5.81555	2.02e-89	5.88e-88
BV898_15583	3.16603	3.48504	3.12e-14	8.9e-13			BV898_08152	2.36408	4.46052	2.05e-89	5.94e-88
BV898_03031	-3.37064	2.27461	3.14e-14	8.93e-13			BV898_03473	1.92412	7.66361	2.1e-89	6.07e-88
BV898_08191	-2.21088	5.01965	3.18e-14	9.06e-13			BV898_10809	-2.67439	4.37786	3.04e-89	8.78e-88
BV898_11478	-3.48448	2.02137	3.29e-14	9.35e-13			BV898_16025	1.81114	7.53753	3.18e-89	9.18e-88
BV898_01733	-4.30585	1.96812	3.32e-14	9.41e-13			BV898_18851	-4.5436	6.14062	8.09e-89	2.33e-87
BV898_14330	-3.0729	2.06972	3.38e-14	9.55e-13			BV898_13330	1.84102	6.67252	9.35e-89	2.68e-87
BV898_11534	-2.91268	4.93993	3.61e-14	1.02e-12			BV898_07240	-2.01319	4.58525	1.19e-88	3.41e-87
BV898_04788	-3.32852	1.76901	3.61e-14	1.02e-12			BV898_14014	2.43766	3.97709	1.28e-88	3.65e-87
BV898_04359	3.11272	12.1439	3.62e-14	1.02e-12			BV898_17768	-1.68587	5.5554	1.86e-88	5.31e-87
BV898_04433	2.91066	3.85828	3.63e-14	1.02e-12			BV898_01540	1.70744	7.74481	1.55e-87	4.42e-86
BV898_02441	2.3939	2.45893	3.66e-14	1.02e-12			BV898_12275	-6.57883	1.8144	2.2e-87	6.24e-86
BV898_14852	2.73279	7.56399	3.74e-14	1.04e-12			BV898_01135	-1.6305	5.64835	2.55e-87	7.24e-86
BV898_10111	-2.3925	3.56816	3.85e-14	1.07e-12			BV898_03853	-2.78951	4.29342	3.4e-87	9.62e-86
BV898_12430	-2.23878	4.43957	3.89e-14	1.08e-12			BV898_07036	-1.65432	5.17415	4.13e-87	1.17e-85
BV898_19159	2.33598	2.66689	4.13e-14	1.15e-12			BV898_12971	2.22265	8.19412	4.9e-87	1.38e-85
BV898_14540	-2.69357	6.33825	4.14e-14	1.15e-12			BV898_10753	-2.20815	4.54465	5.68e-87	1.6e-85
BV898_08196	-3.03969	2.98197	4.18e-14	1.16e-12			BV898_07831	1.65542	7.45462	1.12e-86	3.14e-85
BV898_05892	-2.57275	6.83315	4.24e-14	1.17e-12			BV898_13380	-1.76886	11.5687	1.43e-86	4.02e-85
BV898_01045	2.78342	8.13343	4.33e-14	1.19e-12			BV898_09429	-4.29655	6.71771	2.03e-86	5.68e-85
BV898_00398	2.74273	9.57353	4.82e-14	1.33e-12			BV898_09198	-3.12813	5.04202	3.71e-86	1.04e-84
BV898_04226	2.98958	1.02309	4.83e-14	1.33e-12			BV898_18919	-2.97711	3.32703	5.34e-86	1.49e-84
BV898_03311	-2.60063	3.7854	4.91e-14	1.34e-12			BV898_07773	1.79235	6.54064	8.62e-86	2.4e-84
BV898_06917	-2.74711	4.77226	4.95e-14	1.35e-12			BV898_19224	-2.50255	4.12191	1.07e-85	2.97e-84
BV898_06949	2.98972	7.69788	5.37e-14	1.47e-12			BV898_16533	-1.62442	6.84907	1.72e-85	4.77e-84
BV898_10551	-2.51944	3.33229	5.56e-14	1.51e-12			BV898_06065	-1.75877	6.73591	1.84e-85	5.09e-84
BV898_12858	4.61648	6.09458	5.78e-14	1.57e-12			BV898_03855	1.93035	7.03884	4.75e-85	1.31e-83
BV898_03088	-2.17821	5.26966	6.2e-14	1.68e-12			BV898_06675	-1.70067	6.46975	4.84e-85	1.33e-83
BV898_08290	-2.87942	2.90054	6.48e-14	1.76e-12			BV898_18302	-2.45207	6.2409	5.44e-85	1.5e-83
BV898_15933	2.67288	7.97694	6.61e-14	1.79e-12			BV898_14410	-3.07922	3.14293	5.52e-85	1.51e-83
BV898_13330	2.54624	6.75903	6.82e-14	1.84e-12			BV898_13035	-3.60649	7.60345	7.59e-85	2.08e-83
BV898_13620	-2.20929	4.13051	6.98e-14	1.88e-12			BV898_09791	-4.49835	3.4137	7.87e-85	2.15e-83
BV898_04405	3.11334	2.81384	7.75e-14	2.08e-12			BV898_02338	-3.34587	2.90964	8.9e-85	2.43e-83
BV898_03534	3.33793	5.48471	8.07e-14	2.17e-12			BV898_17187	1.71105	6.51806	9.08e-85	2.47e-83
BV898_10829	-2.94019	3.31104	8.14e-14	2.18e-12			BV898_06864	-5.04902	3.45846	1.48e-84	4.01e-83
BV898_16168	-2.17456	4.05084	8.66e-14	2.32e-12			BV898_00240	-2.23121	10.0398	1.89e-84	5.14e-83
BV898_09953	-2.12067	5.06707	8.78e-14	2.34e-12			BV898_13294	-4.37995	2.94299	2.89e-84	7.82e-83
BV898_02573	3.83956	6.02287	9.4e-14	2.5e-12			BV898_16666	-3.0066	3.5269	2.9e-84	7.83e-83
BV898_05837	-2.73668	2.62737	1.06e-13	2.83e-12			BV898_18707	2.70281	5.96294	2.9e-84	7.83e-83
BV898_10141	-3.83898	1.47556	1.07e-13	2.84e-12			BV898_10016	-2.00177	6.63018	5.48e-84	1.48e-82
BV898_08958	-3.00443	6.47104	1.1e-13	2.91e-12			BV898_15908	-1.85521	5.66233	6.21e-84	1.67e-82
BV898_07709	3.96896	10.1053	1.12e-13	2.97e-12			BV898_07488	-2.56278	4.01431	6.3e-84	1.69e-82
BV898_17251	-3.02497	2.21302	1.18e-13	3.12e-12			BV898_13174	-1.71314	5.62947	9.86e-84	2.64e-82
BV898_03197	-2.26779	3.4494	1.21e-13	3.19e-12			BV898_09102	-2.17292	4.59065	9.97e-84	2.67e-82
BV898_14795	2.90495	6.1811	1.27e-13	3.35e-12			BV898_08586	-2.90427	7.3415	1.92e-83	5.11e-82
BV898_17893	3.38017	0.0391353	1.28e-13	3.37e-12			BV898_01951	2.13573	8.13244	2.14e-83	5.71e-82
BV898_01419	-4.42545	2.12973	1.32e-13	3.46e-12			BV898_14509	-2.73305	3.95891	2.53e-83	6.73e-82
BV898_02349	2.52503	7.21807	1.32e-13	3.46e-12			BV898_09793	2.38995	4.66825	5.11e-83	1.36e-81
BV898_10140	-2.24624	5.01869	1.35e-13	3.53e-12			BV898_00673	-1.6973	5.23635	8.31e-83	2.2e-81
BV898_14854	2.5541	6.66676	1.39e-13	3.63e-12			BV898_16358	2.3141	8.2023	1.06e-82	2.79e-81
BV898_03690	-2.55811	6.11515	1.4e-13	3.64e-12			BV898_00342	-3.06568	3.15715	1.06e-82	2.81e-81
BV898_13761	2.71791	7.87102	1.4e-13	3.64e-12			BV898_01471	-1.77634	6.49766	1.07e-82	2.82e-81
BV898_04165	-2.51701	4.83518	1.42e-13	3.69e-12			BV898_18951	1.66331	7.04855	1.18e-82	3.11e-81
BV898_12230	2.81892	5.8916	1.56e-13	4.04e-12			BV898_15957	1.67432	8.27833	1.26e-82	3.31e-81
BV898_18295	-2.21548	5.23526	1.57e-13	4.05e-12			BV898_03469	1.69176	7.47941	2.31e-82	6.07e-81
BV898_04957	-2.61505	6.23803	1.58e-13	4.06e-12			BV898_05861	-1.53453	6.27855	3.28e-82	8.57e-81
BV898_13562	6.59411	12.7098	1.58e-13	4.06e-12			BV898_09790	-4.50013	2.88653	3.45e-82	9.02e-81
BV898_04828	2.35342	3.89741	1.58e-13	4.06e-12			BV898_06950	1.59217	6.43025	4.95e-82	1.29e-80
BV898_13651	2.78957	7.51071	1.67e-13	4.29e-12			BV898_15727	-4.44859	2.27914	7.1e-82	1.85e-80
BV898_01786	3.04895	10.1416	1.73e-13	4.42e-12			BV898_00224	-1.85015	5.04888	7.63e-82	1.98e-80
BV898_15710	3.63119	0.405808	1.75e-13	4.48e-12			BV898_13176	-2.01319	4.92386	1.04e-81	2.71e-80
BV898_17550	-3.01173	2.73574	1.8e-13	4.6e-12			BV898_07381	2.02565	8.04366	1.08e-81	2.79e-80
BV898_07892	-2.13708	4.96513	1.97e-13	5.02e-12			BV898_02833	2.3519	8.89942	1.11e-81	2.88e-80
BV898_03175	4.15602	8.10853	2.09e-13	5.31e-12			BV898_06057	-7.7586	1.56442	1.12e-81	2.88e-80
BV898_01766	2.311	3.42382	2.17e-13	5.51e-12			BV898_03519	2.09235	8.16132	2.56e-81	6.6e-80
BV898_00464	-2.32113	4.13911	2.18e-13	5.53e-12			BV898_16335	-2.60768	8.15537	2.71e-81	6.94e-80
BV898_17263	-2.55329	4.47252	2.2e-13	5.56e-12			BV898_06430	1.77271	6.6312	2.71e-81	6.94e-80
BV898_14851	2.95238	1.84385	2.21e-13	5.57e-12			BV898_17827	2.4461	7.49063	3.2e-81	8.2e-80
BV898_19036	2.66832	8.28643	2.28e-13	5.74e-12			BV898_12949	1.62401	6.95159	3.76e-81	9.6e-80
BV898_05066	2.87043	1.9452	2.31e-13	5.8e-12			BV898_06284	-1.48302	6.26261	4.23e-81	1.08e-79
BV898_15604	2.64057	2.91729	2.31e-13	5.8e-12			BV898_15350	-2.34757	3.77245	6.54e-81	1.67e-79
BV898_13381	-2.57935	4.02877	2.38e-13	5.96e-12			BV898_06369	1.77535	7.52954	8.37e-81	2.13e-79
BV898_03097	-2.49799	3.28024	2.41e-13	6.01e-12			BV898_05991	-2.40538	5.08345	8.83e-81	2.24e-79
BV898_01986	-2.42209	3.41526	2.42e-13	6.04e-12			BV898_15096	-4.1675	3.54478	9.13e-81	2.31e-79
BV898_16761	2.5677	1.42798	2.45e-13	6.1e-12			BV898_00387	-1.86251	7.24093	9.96e-81	2.52e-79
BV898_02011	2.52426	1.71349	2.45e-13	6.1e-12			BV898_02459	1.69042	7.61224	1.71e-80	4.31e-79
BV898_16577	-2.85697	3.27508	2.47e-13	6.12e-12			BV898_11592	2.5445	4.37974	2.78e-80	7.02e-79
BV898_14901	3.04398	11.8034	2.5e-13	6.21e-12			BV898_06988	1.52466	6.00925	4.59e-80	1.16e-78
BV898_03464	-2.70137	8.94245	2.51e-13	6.22e-12			BV898_12762	-1.86677	4.77352	5.56e-80	1.4e-78
BV898_03884	5.07576	12.3243	2.65e-13	6.54e-12			BV898_10231	2.08149	4.38923	6.82e-80	1.71e-78
BV898_01163	5.70655	-0.0395765	2.65e-13	6.54e-12			BV898_16782	3.15276	5.32868	6.87e-80	1.72e-78
BV898_10530	4.53087	9.43936	2.7e-13	6.64e-12			BV898_08191	-4.05151	7.92645	7.28e-80	1.82e-78
BV898_06819	2.98186	6.9422	2.72e-13	6.7e-12			BV898_13846	1.75199	6.09728	7.68e-80	1.92e-78
BV898_17784	2.20191	5.77982	2.76e-13	6.77e-12			BV898_07304	-3.07624	3.20707	9.7e-80	2.42e-78
BV898_04449	2.9991	10.9781	2.78e-13	6.81e-12			BV898_19209	1.63712	7.13358	1.04e-79	2.58e-78
BV898_03198	5.09117	4.16467	2.97e-13	7.27e-12			BV898_02342	1.53341	5.88325	1.06e-79	2.63e-78
BV898_03145	-2.45691	3.82012	3.06e-13	7.46e-12			BV898_15190	-6.70849	1.69911	1.1e-79	2.72e-78
BV898_07016	-2.39787	5.18712	3.42e-13	8.34e-12			BV898_01657	-1.48164	6.41141	1.13e-79	2.79e-78
BV898_10911	-3.84222	1.78511	3.47e-13	8.45e-12			BV898_18039	-2.0797	4.89178	1.25e-79	3.09e-78
BV898_07773	2.52356	7.53889	3.58e-13	8.69e-12			BV898_08185	-2.25104	8.16086	2.19e-79	5.4e-78
BV898_12633	-2.64876	3.81253	3.73e-13	9.05e-12			BV898_15443	-2.15201	4.69114	2.24e-79	5.52e-78
BV898_06459	-2.70657	5.47506	4.21e-13	1.02e-11			BV898_09890	-1.595	5.66843	2.31e-79	5.67e-78
BV898_18178	-2.83385	2.39922	4.48e-13	1.08e-11			BV898_08675	1.64049	6.66833	2.71e-79	6.65e-78
BV898_17163	-2.27166	3.76214	4.56e-13	1.1e-11			BV898_03499	3.27253	7.40202	3.75e-79	9.17e-78
BV898_02645	-2.33951	5.74105	4.7e-13	1.13e-11			BV898_12053	-1.93062	7.44514	7.41e-79	1.81e-77
BV898_14426	-2.65325	5.11844	4.86e-13	1.17e-11			BV898_08527	-1.50369	6.05373	8.31e-79	2.03e-77
BV898_14438	-2.9762	2.5149	4.92e-13	1.18e-11			BV898_18414	-2.00079	4.30803	1.11e-78	2.7e-77
BV898_10351	2.52442	2.70728	4.93e-13	1.18e-11			BV898_00828	-1.97321	4.96191	1.28e-78	3.12e-77
BV898_03379	2.57876	5.48052	4.93e-13	1.18e-11			BV898_19427	1.88349	4.56248	1.29e-78	3.14e-77
BV898_04403	2.87152	5.00647	5.03e-13	1.2e-11			BV898_04120	-1.66389	7.18235	1.76e-78	4.28e-77
BV898_08792	-4.38694	1.28138	5.11e-13	1.22e-11			BV898_01780	-1.58725	9.70563	1.83e-78	4.42e-77
BV898_11396	-2.1709	5.48955	5.18e-13	1.23e-11			BV898_00587	-3.42973	3.93386	2.46e-78	5.94e-77
BV898_07595	2.5529	8.04397	5.25e-13	1.25e-11			BV898_12216	-2.03746	4.12631	3.24e-78	7.83e-77
BV898_16081	2.18825	3.22274	5.37e-13	1.27e-11			BV898_09769	-1.99986	4.97784	4.55e-78	1.09e-76
BV898_00224	-2.32944	4.69117	5.49e-13	1.3e-11			BV898_11083	-2.54557	3.24039	4.55e-78	1.09e-76
BV898_16790	-3.91832	1.75331	5.55e-13	1.31e-11			BV898_05332	-3.34858	3.50104	4.88e-78	1.17e-76
BV898_16178	1.95382	4.87643	5.62e-13	1.33e-11			BV898_02672	1.62456	4.92459	7e-78	1.68e-76
BV898_17031	2.06258	2.79579	5.79e-13	1.36e-11			BV898_15708	-1.89657	6.68109	8.02e-78	1.92e-76
BV898_01602	-2.61193	2.53879	5.98e-13	1.41e-11			BV898_00130	1.56195	9.54262	1.08e-77	2.58e-76
BV898_12513	2.00194	3.82684	6.03e-13	1.42e-11			BV898_08701	-2.53358	3.97811	1.16e-77	2.76e-76
BV898_15348	-2.5751	7.29794	6.05e-13	1.42e-11			BV898_12126	-1.69567	7.84995	1.77e-77	4.21e-76
BV898_08582	-2.51388	4.7641	6.11e-13	1.43e-11			BV898_03871	-2.14874	6.48946	1.99e-77	4.73e-76
BV898_18576	-2.70581	7.85971	6.22e-13	1.45e-11			BV898_18516	2.07639	8.16284	3.41e-77	8.09e-76
BV898_03207	4.36024	9.17798	6.55e-13	1.53e-11			BV898_06895	1.47228	6.27776	4.14e-77	9.8e-76
BV898_04250	3.26943	0.685257	6.58e-13	1.53e-11			BV898_00401	-1.66933	5.88581	5.36e-77	1.27e-75
BV898_15293	3.32165	1.81426	6.61e-13	1.54e-11			BV898_09201	-2.95007	5.46743	5.63e-77	1.33e-75
BV898_18436	-2.29693	4.25845	6.62e-13	1.54e-11			BV898_00836	1.81378	8.862	8.13e-77	1.92e-75
BV898_08580	-3.06456	8.25519	6.97e-13	1.62e-11			BV898_03456	-2.43249	4.0527	9.26e-77	2.18e-75
BV898_12886	-2.06324	4.86066	7e-13	1.62e-11			BV898_16715	-6.38893	2.78371	9.52e-77	2.24e-75
BV898_13382	-2.4397	6.63366	7.17e-13	1.66e-11			BV898_16422	-4.26203	2.73555	1.43e-76	3.36e-75
BV898_02228	3.72099	4.12081	7.18e-13	1.66e-11			BV898_00985	2.67664	3.24945	3.21e-76	7.52e-75
BV898_09594	2.27824	5.98383	7.44e-13	1.71e-11			BV898_17771	2.12323	7.80153	4.42e-76	1.03e-74
BV898_05473	2.05743	4.26366	7.56e-13	1.74e-11			BV898_08013	-1.75163	8.07527	4.65e-76	1.09e-74
BV898_15729	-3.41346	1.93167	7.67e-13	1.76e-11			BV898_06177	-2.49499	4.0409	5.34e-76	1.24e-74
BV898_11510	2.45127	6.7797	7.69e-13	1.76e-11			BV898_03896	-1.49623	5.80899	5.82e-76	1.36e-74
BV898_08194	-2.37898	3.65199	8.36e-13	1.91e-11			BV898_12298	-2.26904	5.12639	6.09e-76	1.42e-74
BV898_06111	2.52871	7.41332	8.52e-13	1.95e-11			BV898_10078	-2.81795	3.97492	7e-76	1.62e-74
BV898_05176	4.75746	11.3667	9.01e-13	2.06e-11			BV898_13385	-1.74	4.60271	7.41e-76	1.72e-74
BV898_18083	-2.35629	3.44496	9.07e-13	2.07e-11			BV898_05369	1.75334	5.51167	9.7e-76	2.24e-74
BV898_06365	2.43841	5.50313	9.13e-13	2.08e-11			BV898_14607	2.18843	9.71451	1.04e-75	2.4e-74
BV898_00107	2.03173	4.17053	9.77e-13	2.22e-11			BV898_04192	-1.59579	4.77397	1.29e-75	2.97e-74
BV898_06469	2.28031	5.02377	9.81e-13	2.22e-11			BV898_17101	1.83955	4.92898	1.37e-75	3.15e-74
BV898_13149	2.57653	4.64265	1.04e-12	2.35e-11			BV898_17984	-2.14233	5.72377	3.55e-75	8.16e-74
BV898_08758	-2.93354	5.94406	1.05e-12	2.36e-11			BV898_07244	-2.10316	4.20076	3.6e-75	8.25e-74
BV898_11417	2.8289	3.29514	1.05e-12	2.36e-11			BV898_10530	2.24485	4.98426	4.03e-75	9.24e-74
BV898_13983	-2.27871	3.97353	1.07e-12	2.41e-11			BV898_04116	-3.23121	9.74165	5.17e-75	1.18e-73
BV898_04657	2.39899	7.03063	1.07e-12	2.41e-11			BV898_05067	-2.34374	4.62637	1.11e-74	2.54e-73
BV898_05180	3.73726	-0.333469	1.13e-12	2.53e-11			BV898_06272	1.5732	7.13585	2.12e-74	4.83e-73
BV898_12231	2.9784	6.54928	1.15e-12	2.57e-11			BV898_04787	-2.90772	3.81424	2.57e-74	5.84e-73
BV898_19224	-2.02683	4.92032	1.19e-12	2.65e-11			BV898_12237	-1.41904	6.1582	4.65e-74	1.06e-72
BV898_18180	-2.5423	2.94266	1.19e-12	2.65e-11			BV898_14316	1.6897	6.69818	5.04e-74	1.14e-72
BV898_12735	-2.07763	5.06841	1.19e-12	2.65e-11			BV898_03271	-2.56923	3.49565	7.01e-74	1.59e-72
BV898_01418	-2.52038	3.90817	1.2e-12	2.67e-11			BV898_20141	-2.49705	3.63556	7.85e-74	1.78e-72
BV898_00890	2.054	5.16346	1.2e-12	2.67e-11			BV898_16738	-1.63009	7.20659	8.31e-74	1.88e-72
BV898_10252	-2.44721	2.75569	1.2e-12	2.67e-11			BV898_06111	1.40687	5.91989	1.06e-73	2.4e-72
BV898_14783	-2.1373	3.71543	1.24e-12	2.74e-11			BV898_16149	-2.66967	5.99002	1.39e-73	3.14e-72
BV898_02201	2.10463	2.76401	1.25e-12	2.78e-11			BV898_02421	-1.55856	5.25781	1.52e-73	3.42e-72
BV898_03337	-2.23385	4.07278	1.26e-12	2.8e-11			BV898_04554	4.11522	5.44032	1.82e-73	4.09e-72
BV898_05867	5.1648	0.857121	1.3e-12	2.87e-11			BV898_10781	-1.78711	7.2417	2.17e-73	4.86e-72
BV898_07894	-2.4252	3.80956	1.33e-12	2.92e-11			BV898_14786	-2.08332	4.03479	2.4e-73	5.38e-72
BV898_15534	2.98245	7.46938	1.38e-12	3.03e-11			BV898_04249	-2.15486	3.79461	4.64e-73	1.04e-71
BV898_11289	2.56432	8.54356	1.39e-12	3.06e-11			BV898_18008	-3.10329	3.27373	5.64e-73	1.26e-71
BV898_08258	2.70945	7.06077	1.41e-12	3.09e-11			BV898_10551	-2.51813	3.66496	7.66e-73	1.71e-71
BV898_03749	-2.06938	5.22925	1.44e-12	3.15e-11			BV898_10671	-1.54401	5.50404	9.06e-73	2.01e-71
BV898_15461	-2.25809	3.31841	1.46e-12	3.19e-11			BV898_01176	1.7235	5.03726	9.14e-73	2.03e-71
BV898_03000	-3.18632	6.01775	1.48e-12	3.23e-11			BV898_00099	-3.13595	11.9506	9.22e-73	2.04e-71
BV898_08445	2.37991	7.26648	1.51e-12	3.29e-11			BV898_09099	-1.60998	5.60235	9.55e-73	2.11e-71
BV898_17009	-2.87438	4.71995	1.52e-12	3.3e-11			BV898_09471	1.48284	5.20693	1.11e-72	2.46e-71
BV898_11084	-4.45886	2.8471	1.54e-12	3.35e-11			BV898_18635	-1.99996	4.73182	1.59e-72	3.51e-71
BV898_01700	-2.36674	3.707	1.57e-12	3.42e-11			BV898_18276	-1.52312	6.70571	1.71e-72	3.77e-71
BV898_00518	2.71015	4.80014	1.6e-12	3.47e-11			BV898_14780	-2.04459	7.86487	2.26e-72	4.96e-71
BV898_14824	2.67612	7.6451	1.67e-12	3.61e-11			BV898_03925	-5.32011	1.65275	3.57e-72	7.83e-71
BV898_02924	4.70711	0.569819	1.68e-12	3.64e-11			BV898_15802	-1.66867	8.88005	5.61e-72	1.23e-70
BV898_17668	-3.09075	3.38154	1.72e-12	3.72e-11			BV898_17439	-3.91692	2.02592	6.46e-72	1.41e-70
BV898_00533	-2.6569	5.80468	1.83e-12	3.95e-11			BV898_17705	1.52783	7.62579	6.93e-72	1.52e-70
BV898_00167	2.74286	1.01461	1.84e-12	3.96e-11			BV898_08947	-2.19145	4.23038	9.05e-72	1.97e-70
BV898_17437	3.55278	3.85782	1.86e-12	3.98e-11			BV898_01687	-4.1848	8.06784	1.15e-71	2.51e-70
BV898_17187	2.23493	6.02911	1.86e-12	3.98e-11			BV898_18295	-1.66362	5.71214	1.53e-71	3.32e-70
BV898_01083	-2.62837	3.61793	1.86e-12	3.98e-11			BV898_01397	-3.14385	2.895	2.33e-71	5.07e-70
BV898_14508	-2.81976	3.50371	1.87e-12	4.01e-11			BV898_16596	-2.1846	5.65356	4.26e-71	9.25e-70
BV898_01671	3.64634	11.3493	1.88e-12	4.02e-11			BV898_10800	-2.41447	3.48589	5.19e-71	1.12e-69
BV898_14435	-2.71652	5.32358	1.98e-12	4.22e-11			BV898_15498	1.61822	6.47284	5.77e-71	1.25e-69
BV898_19402	-2.26411	3.17243	2.02e-12	4.29e-11			BV898_06285	-2.09078	7.51824	1.43e-70	3.09e-69
BV898_14483	1.96589	3.68254	2.05e-12	4.35e-11			BV898_00187	1.96698	5.94483	1.71e-70	3.69e-69
BV898_10931	-2.79248	3.74944	2.1e-12	4.47e-11			BV898_11841	-1.60647	7.07469	2.56e-70	5.51e-69
BV898_02495	1.86806	4.78969	2.13e-12	4.51e-11			BV898_00296	2.34234	7.1086	2.66e-70	5.73e-69
BV898_00382	4.41954	11.409	2.13e-12	4.52e-11			BV898_13016	1.71653	4.92035	3e-70	6.44e-69
BV898_15347	-3.73835	2.45762	2.18e-12	4.61e-11			BV898_09382	-1.54171	10.7655	5.16e-70	1.11e-68
BV898_01466	2.20436	3.85111	2.31e-12	4.87e-11			BV898_02645	-4.26367	3.78443	5.3e-70	1.13e-68
BV898_17724	4.42928	1.89314	2.36e-12	4.97e-11			BV898_09342	-1.36476	6.31625	8.14e-70	1.74e-68
BV898_07192	-2.1648	4.47687	2.4e-12	5.05e-11			BV898_01632	-2.10241	3.72955	9.77e-70	2.09e-68
BV898_17084	-2.21839	3.78748	2.6e-12	5.46e-11			BV898_16094	-2.59556	3.93977	9.9e-70	2.11e-68
BV898_02067	2.62945	8.75788	2.64e-12	5.54e-11			BV898_00104	-1.99867	4.76171	1.5e-69	3.19e-68
BV898_16867	-1.96891	4.6933	2.69e-12	5.63e-11			BV898_01946	-1.62017	7.62051	2.48e-69	5.27e-68
BV898_12232	2.96672	6.52196	2.74e-12	5.73e-11			BV898_10770	-2.31346	6.02625	2.55e-69	5.42e-68
BV898_14804	-2.56629	3.27607	2.75e-12	5.75e-11			BV898_13581	-1.88987	4.96136	2.58e-69	5.46e-68
BV898_13303	4.67634	-0.566773	2.87e-12	5.99e-11			BV898_05314	-1.90122	4.59882	3.65e-69	7.73e-68
BV898_18896	-2.45301	2.58544	2.95e-12	6.14e-11			BV898_05712	-2.22521	4.03609	4.32e-69	9.14e-68
BV898_12496	-2.39551	2.76453	2.96e-12	6.16e-11			BV898_12522	-1.75654	7.6734	9.45e-69	2e-67
BV898_10308	-2.68327	4.35016	2.97e-12	6.17e-11			BV898_02367	-2.00403	4.02855	1.25e-68	2.63e-67
BV898_14668	-2.07147	3.77214	3.17e-12	6.56e-11			BV898_12201	-1.82855	5.31898	1.35e-68	2.83e-67
BV898_01987	-2.29524	2.96082	3.2e-12	6.62e-11			BV898_03520	-2.07879	3.96355	1.36e-68	2.87e-67
BV898_12631	-2.1363	4.26684	3.33e-12	6.88e-11			BV898_10784	-2.65466	3.13326	1.65e-68	3.46e-67
BV898_17930	2.45094	8.79287	3.66e-12	7.55e-11			BV898_16523	1.98649	4.62496	1.81e-68	3.8e-67
BV898_10404	2.06342	5.56925	3.87e-12	7.98e-11			BV898_00575	-2.70002	3.80194	1.92e-68	4.02e-67
BV898_03109	-2.21796	5.74934	3.9e-12	8.02e-11			BV898_12232	1.92439	4.61102	2.03e-68	4.25e-67
BV898_18200	2.57905	1.06125	3.98e-12	8.18e-11			BV898_07099	-1.56162	6.51648	2.63e-68	5.49e-67
BV898_17016	-2.31657	3.42212	4.11e-12	8.43e-11			BV898_08697	-1.59533	5.8625	2.74e-68	5.72e-67
BV898_03765	-2.0841	4.07262	4.13e-12	8.45e-11			BV898_15612	-1.91108	4.97279	5.4e-68	1.12e-66
BV898_17378	2.89949	0.723046	4.14e-12	8.46e-11			BV898_07535	-1.95388	4.17245	5.85e-68	1.22e-66
BV898_07175	2.30787	2.64992	4.29e-12	8.77e-11			BV898_10788	-1.70957	4.70838	6.79e-68	1.41e-66
BV898_08077	-2.29737	6.274	4.38e-12	8.94e-11			BV898_08984	-2.14136	3.8955	8.36e-68	1.73e-66
BV898_05581	2.15487	3.1181	4.4e-12	8.96e-11			BV898_00741	-2.23519	6.64712	9.25e-68	1.91e-66
BV898_01952	-2.7273	3.25626	4.44e-12	9.03e-11			BV898_02329	1.95584	8.56531	9.8e-68	2.02e-66
BV898_04441	-2.01121	4.57353	4.45e-12	9.04e-11			BV898_02989	1.63295	5.2037	1.18e-67	2.44e-66
BV898_06830	2.34066	7.44601	4.49e-12	9.11e-11			BV898_17945	-2.67807	3.18225	1.46e-67	3e-66
BV898_08785	3.99563	-0.358894	4.56e-12	9.23e-11			BV898_12313	1.83443	5.92306	1.54e-67	3.18e-66
BV898_16068	4.03496	8.86676	4.62e-12	9.35e-11			BV898_17511	-2.14494	5.20268	1.95e-67	4.01e-66
BV898_06262	-3.50665	1.3911	4.72e-12	9.53e-11			BV898_18177	-2.30807	3.87244	3.16e-67	6.48e-66
BV898_18243	-2.2975	4.58926	4.75e-12	9.59e-11			BV898_16783	-3.42967	2.19345	3.76e-67	7.71e-66
BV898_07744	2.30511	6.07397	4.83e-12	9.73e-11			BV898_16292	3.38382	2.39841	4.84e-67	9.9e-66
BV898_14691	-2.23157	3.69395	5e-12	1.01e-10			BV898_13159	-5.58684	6.59505	5.98e-67	1.22e-65
BV898_16114	-2.69714	3.39577	5.04e-12	1.01e-10			BV898_09795	-1.97908	6.46134	6.72e-67	1.37e-65
BV898_13069	2.45327	2.22843	5.1e-12	1.02e-10			BV898_04073	-2.72513	6.49099	7.26e-67	1.48e-65
BV898_16738	-2.7238	7.50171	5.11e-12	1.02e-10			BV898_03965	-1.81365	5.23295	8.68e-67	1.77e-65
BV898_16083	1.83566	4.47965	5.11e-12	1.02e-10			BV898_00948	-1.40935	5.26817	9.56e-67	1.94e-65
BV898_07664	-1.95129	4.40118	5.35e-12	1.07e-10			BV898_08568	-1.39377	5.83604	9.77e-67	1.98e-65
BV898_12813	3.05093	0.717109	5.47e-12	1.09e-10			BV898_10203	-1.69743	4.86793	1.01e-66	2.05e-65
BV898_15839	2.53171	1.45867	5.49e-12	1.09e-10			BV898_12150	-6.58808	1.29445	1.41e-66	2.85e-65
BV898_09207	-2.91904	2.35266	5.59e-12	1.11e-10			BV898_01137	-1.41159	5.51785	1.88e-66	3.8e-65
BV898_15498	2.28063	6.54796	5.75e-12	1.14e-10			BV898_01318	-2.18478	8.23229	2.02e-66	4.08e-65
BV898_09775	-3.0232	3.46917	5.87e-12	1.16e-10			BV898_02594	1.55461	5.18365	2.81e-66	5.65e-65
BV898_04225	1.96233	5.56216	6.18e-12	1.22e-10			BV898_16334	-1.88004	7.65682	3.32e-66	6.67e-65
BV898_18245	-2.08043	4.05493	6.56e-12	1.3e-10			BV898_14852	1.58017	6.0642	3.64e-66	7.3e-65
BV898_10237	2.18977	5.10226	6.62e-12	1.31e-10			BV898_03893	1.52852	5.20419	5.28e-66	1.06e-64
BV898_00716	3.20692	3.30257	6.64e-12	1.31e-10			BV898_06658	-3.47661	5.11356	7.94e-66	1.59e-64
BV898_01146	3.00184	2.23182	6.69e-12	1.32e-10			BV898_10632	-3.49248	2.56401	8.52e-66	1.7e-64
BV898_08783	1.87709	5.23377	6.77e-12	1.33e-10			BV898_15120	2.01011	7.69092	1.22e-65	2.44e-64
BV898_07966	-1.96314	4.07665	6.82e-12	1.34e-10			BV898_06230	-1.39699	5.72245	1.6e-65	3.2e-64
BV898_10708	-2.24335	5.99521	6.93e-12	1.36e-10			BV898_05381	1.30405	6.18318	2e-65	3.98e-64
BV898_02173	3.09572	7.20846	6.99e-12	1.37e-10			BV898_09814	2.29311	6.12348	2.25e-65	4.47e-64
BV898_12655	2.97971	9.00897	7.18e-12	1.4e-10			BV898_16749	-3.03894	2.94728	2.38e-65	4.73e-64
BV898_14013	4.51722	10.7809	7.22e-12	1.41e-10			BV898_11231	-2.51083	3.7718	2.57e-65	5.09e-64
BV898_04785	-3.18005	2.87645	7.47e-12	1.46e-10			BV898_05050	4.71533	2.3248	2.72e-65	5.39e-64
BV898_14513	-2.88943	6.20332	7.54e-12	1.47e-10			BV898_01751	1.65964	7.66425	3.2e-65	6.34e-64
BV898_12264	-2.99471	2.12081	7.76e-12	1.51e-10			BV898_13909	-2.27928	3.20267	3.38e-65	6.69e-64
BV898_10452	2.28203	6.97968	8.18e-12	1.59e-10			BV898_17543	-2.92881	3.34098	3.49e-65	6.88e-64
BV898_06187	2.48524	6.89068	8.44e-12	1.64e-10			BV898_14177	-1.91541	5.22419	3.92e-65	7.72e-64
BV898_11596	2.34868	5.02047	8.58e-12	1.66e-10			BV898_01218	1.56722	9.87396	4.08e-65	8.03e-64
BV898_14406	2.46493	1.63834	8.75e-12	1.69e-10			BV898_05862	2.16313	10.4354	5.98e-65	1.18e-63
BV898_18757	-1.95652	5.00106	8.86e-12	1.71e-10			BV898_00498	-1.64198	5.01772	8.31e-65	1.63e-63
BV898_13912	-2.93914	1.68541	8.98e-12	1.73e-10			BV898_13148	5.10542	6.86729	8.42e-65	1.65e-63
BV898_06404	2.05402	2.67246	9.36e-12	1.8e-10			BV898_08616	-2.07514	3.89157	1.35e-64	2.65e-63
BV898_13515	2.16556	2.00332	9.62e-12	1.85e-10			BV898_18884	-4.95188	1.75259	1.39e-64	2.72e-63
BV898_10910	-4.61428	1.5314	9.8e-12	1.88e-10			BV898_12231	1.90825	4.32672	1.52e-64	2.98e-63
BV898_05682	-2.2023	5.0728	9.91e-12	1.9e-10			BV898_11589	2.5235	3.30368	1.84e-64	3.59e-63
BV898_18375	2.05985	2.55657	1e-11	1.92e-10			BV898_02931	-2.37023	3.46889	1.96e-64	3.82e-63
BV898_15453	-2.83686	2.31687	1e-11	1.92e-10			BV898_19290	-1.67512	5.9248	2.19e-64	4.26e-63
BV898_02329	3.57971	10.8626	1.01e-11	1.93e-10			BV898_14133	-4.54435	3.46186	2.54e-64	4.94e-63
BV898_06837	2.02094	3.56343	1.04e-11	1.98e-10			BV898_17738	-1.95077	7.2901	3.74e-64	7.25e-63
BV898_04952	-2.04666	3.48284	1.04e-11	1.99e-10			BV898_12891	-2.22397	5.61446	3.96e-64	7.66e-63
BV898_16581	-8.37375	0.640353	1.05e-11	2e-10			BV898_08682	1.86378	10.081	4.54e-64	8.77e-63
BV898_07208	2.6313	7.76286	1.05e-11	2e-10			BV898_09451	-1.46224	6.31493	5.86e-64	1.13e-62
BV898_10031	3.82644	-0.0669155	1.09e-11	2.07e-10			BV898_01083	-1.75868	4.05792	7.62e-64	1.47e-62
BV898_14032	3.60295	-0.320031	1.13e-11	2.15e-10			BV898_15304	1.35126	6.10389	2.09e-63	4.02e-62
BV898_06732	2.19362	2.26232	1.16e-11	2.19e-10			BV898_02072	-1.65668	4.30956	3.22e-63	6.2e-62
BV898_03279	-2.07504	3.89668	1.16e-11	2.2e-10			BV898_14921	1.55465	7.20587	6.21e-63	1.19e-61
BV898_04330	2.03323	5.10366	1.21e-11	2.28e-10			BV898_12581	-1.43316	10.8172	7.4e-63	1.42e-61
BV898_06389	3.17255	0.585425	1.21e-11	2.29e-10			BV898_07359	-1.73882	6.17442	8.94e-63	1.71e-61
BV898_09000	4.5391	13.2069	1.22e-11	2.3e-10			BV898_08854	-2.1647	4.67898	1.03e-62	1.97e-61
BV898_05391	2.74701	3.58174	1.24e-11	2.33e-10			BV898_12280	-4.71287	1.73639	1.44e-62	2.76e-61
BV898_09323	3.61604	8.58751	1.3e-11	2.44e-10			BV898_13388	-2.48188	3.49392	1.5e-62	2.87e-61
BV898_12505	-2.02464	5.12674	1.34e-11	2.51e-10			BV898_11289	1.58649	8.26487	2e-62	3.81e-61
BV898_05015	-2.28546	6.71518	1.35e-11	2.54e-10			BV898_05176	1.56003	6.79119	2.78e-62	5.29e-61
BV898_08052	2.93942	1.45876	1.36e-11	2.54e-10			BV898_04398	-1.44485	7.80086	3.34e-62	6.35e-61
BV898_13068	2.05647	2.98049	1.38e-11	2.57e-10			BV898_08169	-1.8739	7.48857	5.77e-62	1.1e-60
BV898_15236	4.39674	10.665	1.39e-11	2.59e-10			BV898_08195	-3.30891	9.48782	7.76e-62	1.47e-60
BV898_12262	-4.0283	4.65256	1.43e-11	2.66e-10			BV898_14013	1.91866	6.59698	1.12e-61	2.12e-60
BV898_13176	-2.04596	3.95038	1.45e-11	2.71e-10			BV898_07775	1.68158	5.23342	1.12e-61	2.12e-60
BV898_00187	3.06298	7.62811	1.51e-11	2.8e-10			BV898_03788	1.52902	7.79002	1.13e-61	2.13e-60
BV898_12895	2.24995	2.18493	1.51e-11	2.8e-10			BV898_18181	-4.1248	2.12272	1.21e-61	2.27e-60
BV898_13836	2.62002	9.19373	1.53e-11	2.85e-10			BV898_17773	-1.3458	5.97572	1.41e-61	2.66e-60
BV898_16719	-2.22017	6.2179	1.57e-11	2.9e-10			BV898_04657	1.37332	6.95727	1.42e-61	2.67e-60
BV898_15619	-3.17482	3.55879	1.63e-11	3.01e-10			BV898_16099	1.48142	5.93945	2.08e-61	3.91e-60
BV898_06229	1.87348	5.22543	1.64e-11	3.03e-10			BV898_17536	-2.45352	3.7638	2.15e-61	4.03e-60
BV898_00130	2.41233	9.88631	1.64e-11	3.03e-10			BV898_03028	-1.59848	5.25794	3.14e-61	5.89e-60
BV898_10925	-2.7164	8.28983	1.68e-11	3.1e-10			BV898_14517	-1.92202	7.94493	3.62e-61	6.77e-60
BV898_11261	-2.58796	7.62545	1.71e-11	3.14e-10			BV898_03455	-2.41952	3.66757	3.79e-61	7.08e-60
BV898_09906	4.7045	1.57545	1.76e-11	3.24e-10			BV898_18619	1.37612	7.61645	5.37e-61	1e-59
BV898_09030	2.33038	8.34926	1.78e-11	3.27e-10			BV898_03144	-1.69928	4.86967	5.56e-61	1.04e-59
BV898_03960	2.40045	7.55526	1.86e-11	3.42e-10			BV898_07736	-1.4237	5.51166	5.58e-61	1.04e-59
BV898_17551	-3.14513	1.9059	1.9e-11	3.48e-10			BV898_05355	2.5418	3.44196	6.94e-61	1.29e-59
BV898_17898	3.68832	-0.348047	1.96e-11	3.58e-10			BV898_01060	1.56131	5.40077	1.01e-60	1.88e-59
BV898_15603	2.24566	5.2456	1.97e-11	3.6e-10			BV898_06050	7.36862	2.22157	1.02e-60	1.9e-59
BV898_03010	-2.31475	4.04747	1.97e-11	3.6e-10			BV898_07860	1.47985	6.69306	1.02e-60	1.9e-59
BV898_04518	2.56561	7.95722	1.98e-11	3.61e-10			BV898_09341	-3.53253	3.02688	1.16e-60	2.14e-59
BV898_18324	-2.36426	4.40024	2.03e-11	3.69e-10			BV898_10025	2.04128	3.9725	1.5e-60	2.78e-59
BV898_10030	-2.1303	3.79951	2.13e-11	3.87e-10			BV898_00183	-1.84855	4.40833	1.71e-60	3.16e-59
BV898_03096	-2.44327	3.19858	2.14e-11	3.89e-10			BV898_12663	-1.36021	5.03314	2.53e-60	4.66e-59
BV898_11019	1.77261	4.56745	2.25e-11	4.08e-10			BV898_01844	-1.59379	6.76497	2.91e-60	5.36e-59
BV898_12949	2.32481	7.36749	2.3e-11	4.17e-10			BV898_00422	-3.58949	3.3538	3.54e-60	6.5e-59
BV898_14471	2.54582	7.25309	2.31e-11	4.18e-10			BV898_19142	3.38241	5.85373	5.22e-60	9.58e-59
BV898_18217	-2.93441	4.69144	2.34e-11	4.22e-10			BV898_04654	1.37976	8.62072	5.57e-60	1.02e-58
BV898_16422	-4.46442	1.68613	2.35e-11	4.24e-10			BV898_19307	-2.9535	2.3825	5.91e-60	1.08e-58
BV898_07915	-2.47578	6.35487	2.43e-11	4.38e-10			BV898_10808	-3.00959	3.03653	6.67e-60	1.22e-58
BV898_08363	-2.5412	2.51392	2.46e-11	4.43e-10			BV898_04497	-2.31076	3.59023	8.64e-60	1.58e-58
BV898_07539	-1.91641	4.93113	2.52e-11	4.53e-10			BV898_08456	1.3914	7.80794	1.03e-59	1.88e-58
BV898_13584	-2.11427	6.07355	2.6e-11	4.67e-10			BV898_12101	-2.87122	2.86479	1.05e-59	1.92e-58
BV898_00969	2.29944	1.76745	2.61e-11	4.68e-10			BV898_01136	-1.30276	5.48208	1.17e-59	2.13e-58
BV898_05891	-2.21317	4.21398	2.63e-11	4.71e-10			BV898_10821	-3.06908	2.56131	1.21e-59	2.2e-58
BV898_07548	2.34	8.24639	2.65e-11	4.74e-10			BV898_05309	1.49554	6.12669	1.95e-59	3.54e-58
BV898_12506	-2.04692	3.7433	2.69e-11	4.79e-10			BV898_13187	-1.58071	4.69749	2.12e-59	3.84e-58
BV898_07304	-2.65574	2.819	2.7e-11	4.82e-10			BV898_04647	-1.2634	5.84236	2.77e-59	5.01e-58
BV898_12966	2.16558	3.08086	2.72e-11	4.85e-10			BV898_13410	1.76351	6.64745	2.93e-59	5.3e-58
BV898_12509	2.41263	6.36588	2.74e-11	4.87e-10			BV898_13072	2.0794	4.17238	3.79e-59	6.84e-58
BV898_09700	-2.34879	3.23798	2.76e-11	4.91e-10			BV898_07539	-1.25494	6.01808	4.47e-59	8.07e-58
BV898_16094	-2.07596	3.33844	2.88e-11	5.1e-10			BV898_12939	-2.7962	3.36347	5.59e-59	1.01e-57
BV898_09960	-2.25498	4.46824	2.89e-11	5.13e-10			BV898_01067	-1.71753	5.42263	1.18e-58	2.12e-57
BV898_01171	2.16288	5.63262	2.9e-11	5.13e-10			BV898_01291	1.66864	5.06937	1.23e-58	2.22e-57
BV898_13187	-2.28218	4.77609	2.91e-11	5.15e-10			BV898_15449	-2.87513	2.81959	1.75e-58	3.14e-57
BV898_02630	-1.96992	3.92324	3.07e-11	5.42e-10			BV898_03903	1.4237	6.11052	1.86e-58	3.33e-57
BV898_07323	-2.51502	2.45439	3.11e-11	5.48e-10			BV898_18875	-2.32639	2.99773	1.93e-58	3.45e-57
BV898_01123	-2.05972	3.88284	3.13e-11	5.51e-10			BV898_09209	3.66701	2.22131	2.15e-58	3.85e-57
BV898_16242	-3.04387	2.22823	3.15e-11	5.55e-10			BV898_16114	-3.03092	2.35272	2.43e-58	4.35e-57
BV898_18114	-1.97075	5.32184	3.18e-11	5.59e-10			BV898_10942	-6.64323	0.985923	2.92e-58	5.21e-57
BV898_01913	2.03352	5.87079	3.2e-11	5.62e-10			BV898_05763	-2.47478	3.28878	3.79e-58	6.75e-57
BV898_04448	2.44898	6.46655	3.38e-11	5.93e-10			BV898_10375	-2.33244	3.12469	4.04e-58	7.19e-57
BV898_07359	-2.04346	6.05168	3.42e-11	5.99e-10			BV898_17862	-7.80194	0.840212	7.23e-58	1.29e-56
BV898_12879	-1.89994	4.84642	3.63e-11	6.34e-10			BV898_17017	-2.19205	4.00312	8.32e-58	1.48e-56
BV898_09997	-1.92888	5.23894	3.65e-11	6.38e-10			BV898_05379	-2.04436	5.52764	8.57e-58	1.52e-56
BV898_15239	2.7828	10.3985	3.66e-11	6.39e-10			BV898_16197	1.64638	6.1016	9.04e-58	1.6e-56
BV898_14484	2.88741	0.39315	3.71e-11	6.46e-10			BV898_05956	1.3044	6.02536	1.22e-57	2.16e-56
BV898_06253	1.93179	3.75698	3.82e-11	6.64e-10			BV898_07256	-2.15739	3.48157	1.38e-57	2.44e-56
BV898_07233	-1.89682	5.09994	3.84e-11	6.66e-10			BV898_00182	-2.5759	3.49354	1.59e-57	2.81e-56
BV898_02047	3.38993	8.78125	3.91e-11	6.78e-10			BV898_09733	1.43229	5.8037	1.78e-57	3.13e-56
BV898_14818	-1.98019	3.61978	3.97e-11	6.88e-10			BV898_14856	-1.32096	6.22141	2.18e-57	3.84e-56
BV898_13104	-1.89729	3.97275	4.02e-11	6.97e-10			BV898_11146	-1.27909	5.65164	2.25e-57	3.95e-56
BV898_17112	-2.18153	3.90681	4.07e-11	7.04e-10			BV898_00612	-1.38558	4.82782	3.11e-57	5.46e-56
BV898_17654	3.2169	-0.106527	4.07e-11	7.04e-10			BV898_18192	-2.47556	3.81014	3.14e-57	5.51e-56
BV898_10389	-2.29561	5.4679	4.23e-11	7.3e-10			BV898_08926	1.36255	9.21006	3.37e-57	5.91e-56
BV898_10243	-2.52583	6.87348	4.27e-11	7.36e-10			BV898_19211	-2.7307	3.06146	3.4e-57	5.95e-56
BV898_06100	2.52903	8.61772	4.39e-11	7.54e-10			BV898_09851	-1.40856	8.37366	3.87e-57	6.76e-56
BV898_07887	-1.99875	5.07927	4.39e-11	7.54e-10			BV898_02047	1.56573	5.87859	5.19e-57	9.06e-56
BV898_10531	3.5467	6.99907	4.43e-11	7.61e-10			BV898_00526	-3.05449	2.37686	7e-57	1.22e-55
BV898_01442	-3.18003	7.81938	4.53e-11	7.78e-10			BV898_17533	-1.25563	5.43749	7.64e-57	1.33e-55
BV898_17606	4.39717	11.5917	4.58e-11	7.85e-10			BV898_16300	2.69754	2.71581	9.28e-57	1.61e-55
BV898_16021	-2.15417	3.10795	4.69e-11	8.03e-10			BV898_06409	1.29459	5.70249	9.41e-57	1.63e-55
BV898_19270	2.47747	2.04454	4.71e-11	8.04e-10			BV898_04565	-5.48953	2.34185	1.09e-56	1.89e-55
BV898_16715	-4.59731	0.606883	4.72e-11	8.05e-10			BV898_07665	-1.274	6.59292	1.13e-56	1.97e-55
BV898_00813	2.6787	9.13003	4.99e-11	8.5e-10			BV898_01325	-2.3339	11.087	1.27e-56	2.19e-55
BV898_05831	2.23991	2.34943	4.99e-11	8.5e-10			BV898_10816	-1.51231	5.08048	1.41e-56	2.44e-55
BV898_08527	-2.97411	2.20288	5.02e-11	8.54e-10			BV898_13488	1.36106	5.49681	1.66e-56	2.86e-55
BV898_09471	2.20856	6.40674	5.18e-11	8.79e-10			BV898_02067	1.46111	8.15937	1.89e-56	3.25e-55
BV898_08747	3.69916	6.25242	5.23e-11	8.88e-10			BV898_02921	-1.45967	5.26163	2.18e-56	3.76e-55
BV898_01481	2.19534	6.2604	5.35e-11	9.06e-10			BV898_18520	-1.29089	6.79617	2.32e-56	3.99e-55
BV898_12024	-1.93488	4.15787	5.4e-11	9.14e-10			BV898_03125	1.3751	7.931	2.6e-56	4.46e-55
BV898_07788	3.2524	9.91189	5.44e-11	9.2e-10			BV898_08999	1.4586	5.98134	2.6e-56	4.46e-55
BV898_14769	-3.20193	1.99871	5.57e-11	9.4e-10			BV898_12111	-3.24775	4.83249	3.89e-56	6.67e-55
BV898_04115	1.82868	4.96422	5.72e-11	9.64e-10			BV898_00458	-2.53091	7.25858	3.94e-56	6.74e-55
BV898_12160	-3.41407	0.885126	5.72e-11	9.64e-10			BV898_15760	-2.10318	4.26021	4.22e-56	7.21e-55
BV898_12899	-2.26407	7.06109	5.86e-11	9.85e-10			BV898_00180	-2.13743	4.08843	4.24e-56	7.25e-55
BV898_16058	-1.8909	4.14604	5.94e-11	9.98e-10			BV898_03029	-1.35635	6.46315	5.65e-56	9.64e-55
BV898_08364	-2.33865	3.38551	5.96e-11	1e-09			BV898_05817	-1.61201	4.88984	5.73e-56	9.77e-55
BV898_14826	4.4771	-0.669598	6.57e-11	1.1e-09			BV898_15446	-3.10441	2.8677	6.01e-56	1.02e-54
BV898_03779	2.23469	6.45385	6.59e-11	1.1e-09			BV898_02571	2.0537	4.59225	6.3e-56	1.07e-54
BV898_19288	-2.04704	3.23026	6.66e-11	1.11e-09			BV898_01331	-1.5808	7.47177	7.08e-56	1.2e-54
BV898_01355	2.194	6.49921	6.66e-11	1.11e-09			BV898_15301	-1.46335	5.24091	8.04e-56	1.36e-54
BV898_06006	2.56727	4.18314	7.35e-11	1.23e-09			BV898_01948	1.38751	6.82815	8.39e-56	1.42e-54
BV898_15945	-1.94744	3.76668	7.45e-11	1.24e-09			BV898_06167	1.36267	6.10257	9.06e-56	1.53e-54
BV898_10110	-2.29824	4.89747	7.52e-11	1.25e-09			BV898_11165	1.6097	4.87973	1.01e-55	1.7e-54
BV898_17658	4.71811	4.92651	7.96e-11	1.32e-09			BV898_00867	1.35444	6.86446	1.07e-55	1.8e-54
BV898_12638	2.51684	7.69121	8.15e-11	1.35e-09			BV898_03096	-1.66911	4.94665	1.37e-55	2.3e-54
BV898_03011	-2.01891	3.73377	8.22e-11	1.36e-09			BV898_18747	-5.62648	1.10842	1.59e-55	2.68e-54
BV898_04187	-3.01429	3.1199	8.25e-11	1.37e-09			BV898_18712	1.3307	4.90412	1.69e-55	2.85e-54
BV898_01513	-2.4871	2.63056	8.3e-11	1.37e-09			BV898_04952	-2.11643	3.89149	1.76e-55	2.96e-54
BV898_16447	-3.91067	2.08815	8.39e-11	1.39e-09			BV898_02460	1.41308	6.52383	1.82e-55	3.06e-54
BV898_08584	-2.11344	5.46426	8.45e-11	1.4e-09			BV898_00233	-1.62885	6.74973	1.84e-55	3.08e-54
BV898_02883	-2.13546	3.32923	8.69e-11	1.43e-09			BV898_10304	-1.42291	6.66064	2.16e-55	3.62e-54
BV898_16176	-2.2141	4.16103	8.9e-11	1.47e-09			BV898_17263	-2.08881	4.20356	2.5e-55	4.18e-54
BV898_16037	-3.58796	0.814168	8.96e-11	1.48e-09			BV898_02527	-2.25498	4.5819	2.56e-55	4.27e-54
BV898_10881	-2.2571	6.92679	9.01e-11	1.48e-09			BV898_02330	-1.63062	4.19486	3.22e-55	5.37e-54
BV898_15600	-2.48233	4.08109	9.09e-11	1.49e-09			BV898_11010	-1.54856	6.49932	4.39e-55	7.31e-54
BV898_16304	2.00535	2.33278	9.19e-11	1.51e-09			BV898_03535	-1.62151	5.54765	6.39e-55	1.06e-53
BV898_06185	-2.17682	6.80126	9.39e-11	1.54e-09			BV898_04963	-1.25905	6.79001	8.13e-55	1.35e-53
BV898_19394	2.70177	0.69226	9.67e-11	1.58e-09			BV898_04992	-1.65923	6.12771	8.19e-55	1.36e-53
BV898_18711	2.93529	4.53744	9.73e-11	1.59e-09			BV898_11078	-2.89932	3.78355	9.74e-55	1.62e-53
BV898_10103	-2.55339	2.56989	9.77e-11	1.6e-09			BV898_07554	-1.6705	8.439	1.21e-54	2.01e-53
BV898_04472	-2.42004	7.6049	9.96e-11	1.62e-09			BV898_13008	1.29182	6.23482	1.44e-54	2.39e-53
BV898_02609	2.09703	5.17079	1.01e-10	1.65e-09			BV898_05367	2.17323	3.55741	1.46e-54	2.41e-53
BV898_01092	2.63999	9.09367	1.02e-10	1.66e-09			BV898_16739	-1.55292	5.31306	1.57e-54	2.6e-53
BV898_08061	2.27941	1.38203	1.03e-10	1.67e-09			BV898_07509	1.32691	6.60148	1.97e-54	3.24e-53
BV898_10532	-2.21944	6.00405	1.04e-10	1.69e-09			BV898_06915	-1.89472	7.59599	2.01e-54	3.32e-53
BV898_12997	-2.17197	6.65067	1.06e-10	1.72e-09			BV898_12230	1.95032	5.13557	2.4e-54	3.94e-53
BV898_11453	-2.04678	3.42253	1.06e-10	1.72e-09			BV898_05590	-1.64944	4.42462	2.65e-54	4.35e-53
BV898_19641	4.94511	7.29794	1.1e-10	1.78e-09			BV898_15729	-3.69182	1.61589	3.27e-54	5.37e-53
BV898_12827	1.73028	4.65898	1.12e-10	1.82e-09			BV898_09842	2.11804	4.23978	3.7e-54	6.07e-53
BV898_00741	-1.9982	4.01078	1.14e-10	1.84e-09			BV898_07332	-1.24658	6.85286	4.09e-54	6.7e-53
BV898_00757	2.38189	4.28561	1.16e-10	1.87e-09			BV898_02173	1.53681	5.35839	4.5e-54	7.36e-53
BV898_02813	-2.24788	6.88577	1.17e-10	1.89e-09			BV898_10406	2.0056	8.14376	4.82e-54	7.88e-53
BV898_15248	-2.20669	2.73005	1.19e-10	1.91e-09			BV898_11076	1.84337	4.12027	4.9e-54	8.01e-53
BV898_10540	4.17143	3.73964	1.2e-10	1.92e-09			BV898_12277	-5.495	1.16053	5.49e-54	8.95e-53
BV898_03453	-2.67495	8.11481	1.24e-10	1.98e-09			BV898_06838	1.34273	5.4734	5.53e-54	9.01e-53
BV898_19204	-1.89365	3.86276	1.24e-10	1.99e-09			BV898_06283	-2.6879	2.85461	5.92e-54	9.63e-53
BV898_16192	2.15399	4.18607	1.25e-10	1.99e-09			BV898_10058	1.27841	5.76368	6.45e-54	1.05e-52
BV898_07190	-2.26907	5.1623	1.27e-10	2.03e-09			BV898_10833	-2.83068	2.3549	6.53e-54	1.06e-52
BV898_16857	-2.1458	6.28761	1.27e-10	2.03e-09			BV898_13203	3.4192	2.37547	9.15e-54	1.49e-52
BV898_10888	1.78382	4.66686	1.3e-10	2.07e-09			BV898_12160	-3.93915	2.19929	1.12e-53	1.81e-52
BV898_01218	2.28491	9.23021	1.3e-10	2.08e-09			BV898_10881	-1.31369	5.39001	1.35e-53	2.19e-52
BV898_02592	-2.03762	4.85597	1.3e-10	2.08e-09			BV898_00145	1.40941	6.2861	1.62e-53	2.61e-52
BV898_16785	-2.29882	6.73234	1.32e-10	2.1e-09			BV898_15860	1.32719	5.34589	2.02e-53	3.26e-52
BV898_00080	2.00037	5.63741	1.36e-10	2.16e-09			BV898_15715	1.27366	7.34532	2.16e-53	3.48e-52
BV898_04446	2.43385	6.15147	1.44e-10	2.29e-09			BV898_07769	1.23	6.49382	3.07e-53	4.94e-52
BV898_16865	-2.44702	2.89047	1.47e-10	2.34e-09			BV898_04610	-1.33147	5.76364	3.27e-53	5.27e-52
BV898_03295	-2.18159	3.46783	1.49e-10	2.36e-09			BV898_01871	1.26098	7.01491	3.37e-53	5.42e-52
BV898_11236	2.95348	0.819516	1.5e-10	2.37e-09			BV898_11448	-6.93459	0.772354	3.91e-53	6.27e-52
BV898_16683	-1.86907	4.02768	1.5e-10	2.37e-09			BV898_15399	1.67263	4.44533	4.89e-53	7.85e-52
BV898_14498	2.7469	6.91146	1.56e-10	2.47e-09			BV898_19306	-3.6907	2.10332	5.92e-53	9.48e-52
BV898_09227	-2.16448	7.26331	1.57e-10	2.48e-09			BV898_18604	-1.88867	5.95516	5.92e-53	9.48e-52
BV898_06093	-2.90394	5.29918	1.58e-10	2.49e-09			BV898_18720	1.21261	6.25903	8.96e-53	1.43e-51
BV898_10952	1.73956	4.13557	1.61e-10	2.53e-09			BV898_18904	1.28202	5.19997	9.51e-53	1.52e-51
BV898_08961	-2.34302	7.30761	1.61e-10	2.53e-09			BV898_16779	2.36106	3.80108	1.03e-52	1.65e-51
BV898_00372	3.52503	7.10759	1.65e-10	2.59e-09			BV898_14854	1.28705	5.43665	1.4e-52	2.22e-51
BV898_08888	2.12523	7.00365	1.67e-10	2.61e-09			BV898_09226	1.34452	6.52695	1.77e-52	2.81e-51
BV898_03174	2.63924	8.47146	1.76e-10	2.75e-09			BV898_00433	-2.15081	3.72656	2.55e-52	4.05e-51
BV898_01420	-3.2297	4.45406	1.83e-10	2.87e-09			BV898_01365	1.37134	6.20745	2.65e-52	4.21e-51
BV898_18307	-1.89333	4.63361	1.88e-10	2.94e-09			BV898_08363	-2.88605	2.85815	3.3e-52	5.24e-51
BV898_00801	2.10117	6.84075	1.89e-10	2.94e-09			BV898_03078	-2.36426	4.93846	3.53e-52	5.6e-51
BV898_14609	2.29936	6.47283	1.92e-10	2.99e-09			BV898_15542	-1.19608	6.06076	3.69e-52	5.84e-51
BV898_17994	2.09214	1.65649	1.94e-10	3.03e-09			BV898_06548	-1.86621	3.59702	3.9e-52	6.17e-51
BV898_02342	2.57325	7.08416	1.96e-10	3.05e-09			BV898_14012	-1.53822	7.30261	4.13e-52	6.53e-51
BV898_05862	2.34578	9.80425	2.02e-10	3.14e-09			BV898_00374	-2.02224	4.45183	4.79e-52	7.56e-51
BV898_01220	2.35086	9.05034	2.11e-10	3.28e-09			BV898_07788	1.44038	7.07713	4.83e-52	7.61e-51
BV898_16197	2.4084	7.59734	2.12e-10	3.28e-09			BV898_16588	1.25175	5.83795	5.18e-52	8.15e-51
BV898_02241	2.89623	8.11025	2.12e-10	3.28e-09			BV898_15258	-2.05579	4.03339	5.46e-52	8.58e-51
BV898_14242	2.18714	6.68259	2.19e-10	3.38e-09			BV898_14930	1.31163	5.20272	6e-52	9.43e-51
BV898_09036	-2.00305	5.06332	2.26e-10	3.5e-09			BV898_01913	1.2523	6.02685	6.67e-52	1.05e-50
BV898_10390	1.80668	3.43939	2.27e-10	3.51e-09			BV898_03174	1.43398	6.7879	9.18e-52	1.44e-50
BV898_06904	-2.39786	7.41091	2.33e-10	3.59e-09			BV898_08834	1.27088	7.76189	9.26e-52	1.45e-50
BV898_08566	-3.24289	1.12413	2.35e-10	3.62e-09			BV898_03086	1.47522	5.14887	1.14e-51	1.78e-50
BV898_11290	1.94834	5.02981	2.39e-10	3.67e-09			BV898_17854	1.22323	7.06561	1.37e-51	2.14e-50
BV898_11508	-1.89218	5.18163	2.42e-10	3.71e-09			BV898_14595	-2.313	3.98236	2.11e-51	3.3e-50
BV898_10104	-2.51557	2.49931	2.43e-10	3.73e-09			BV898_07333	-1.27574	6.49734	2.3e-51	3.59e-50
BV898_01290	-2.24612	5.55353	2.43e-10	3.73e-09			BV898_15933	1.44502	7.42533	2.42e-51	3.77e-50
BV898_06176	-1.92243	5.16906	2.43e-10	3.73e-09			BV898_06431	1.6222	7.72093	2.69e-51	4.18e-50
BV898_14688	-4.08165	1.2944	2.45e-10	3.75e-09			BV898_14096	-1.51658	4.3266	3.93e-51	6.1e-50
BV898_17113	-1.85475	3.93969	2.49e-10	3.81e-09			BV898_06306	-1.2324	6.83826	4.3e-51	6.67e-50
BV898_09189	3.09272	0.633309	2.5e-10	3.81e-09			BV898_04518	1.55548	7.54988	4.35e-51	6.75e-50
BV898_16019	-2.82923	1.78478	2.5e-10	3.81e-09			BV898_10389	-1.38228	6.6254	6.02e-51	9.33e-50
BV898_11895	2.13001	2.20858	2.57e-10	3.92e-09			BV898_17956	1.30447	6.51622	6.82e-51	1.06e-49
BV898_09842	1.67273	4.00978	2.61e-10	3.98e-09			BV898_17211	-1.2031	6.0111	6.85e-51	1.06e-49
BV898_16806	2.07812	6.54899	2.62e-10	3.98e-09			BV898_03138	1.2291	5.49518	9.08e-51	1.4e-49
BV898_06592	-2.57803	2.86864	2.65e-10	4.03e-09			BV898_17949	-1.83092	3.58339	9.69e-51	1.49e-49
BV898_00183	-2.27144	5.22503	2.74e-10	4.16e-09			BV898_11065	-1.5889	4.5978	1.61e-50	2.48e-49
BV898_08856	1.88071	4.55238	2.76e-10	4.19e-09			BV898_13386	-2.06654	4.17766	1.9e-50	2.93e-49
BV898_06911	-1.97725	4.75302	2.77e-10	4.2e-09			BV898_07201	-1.56324	8.72435	2.07e-50	3.19e-49
BV898_03535	-1.95348	5.66565	2.81e-10	4.25e-09			BV898_19530	-1.3931	5.88895	2.1e-50	3.22e-49
BV898_15207	-2.18297	3.15302	2.89e-10	4.37e-09			BV898_02255	-1.5489	6.14423	2.6e-50	3.99e-49
BV898_18408	-2.23443	2.50685	2.93e-10	4.42e-09			BV898_11218	-1.73429	4.62238	2.7e-50	4.13e-49
BV898_00665	-2.53286	1.86499	2.95e-10	4.44e-09			BV898_12660	-1.22839	5.63122	2.7e-50	4.14e-49
BV898_01044	2.25301	6.28685	2.97e-10	4.47e-09			BV898_13758	-1.37345	4.88364	2.94e-50	4.49e-49
BV898_11194	1.72488	3.4172	2.97e-10	4.48e-09			BV898_01767	1.1577	6.17171	3.33e-50	5.08e-49
BV898_08229	-1.83409	3.96175	2.99e-10	4.49e-09			BV898_15940	-1.99247	6.03633	3.95e-50	6.03e-49
BV898_04178	2.93263	1.64987	3.06e-10	4.6e-09			BV898_18897	-1.33846	5.07407	4.13e-50	6.29e-49
BV898_10975	1.68405	3.53368	3.14e-10	4.71e-09			BV898_16175	-1.95734	10.6474	4.17e-50	6.35e-49
BV898_01080	2.49688	8.44571	3.29e-10	4.93e-09			BV898_14804	-2.812	3.0643	5.35e-50	8.15e-49
BV898_00554	3.09955	7.72604	3.39e-10	5.07e-09			BV898_03081	-9.55238	0.683771	7.75e-50	1.18e-48
BV898_08860	1.68695	3.70396	3.47e-10	5.19e-09			BV898_01085	-1.71526	4.29023	1.15e-49	1.74e-48
BV898_14178	2.79978	7.51735	3.61e-10	5.39e-09			BV898_10404	1.23938	6.0636	1.24e-49	1.88e-48
BV898_01623	1.73525	4.32205	3.63e-10	5.42e-09			BV898_09086	-2.35257	2.68246	1.28e-49	1.94e-48
BV898_00571	-2.13651	6.71426	3.66e-10	5.46e-09			BV898_09540	-1.87099	3.65739	1.32e-49	1.99e-48
BV898_14856	-2.2721	6.62657	3.68e-10	5.48e-09			BV898_06386	1.29315	6.25752	1.39e-49	2.11e-48
BV898_10820	-2.44051	2.03992	3.68e-10	5.48e-09			BV898_14879	-2.19919	4.76112	1.65e-49	2.5e-48
BV898_07382	2.0651	6.76216	3.75e-10	5.57e-09			BV898_02063	-1.9585	3.36422	1.77e-49	2.68e-48
BV898_13812	1.7887	4.95491	3.76e-10	5.59e-09			BV898_12044	-1.94124	3.4283	1.83e-49	2.75e-48
BV898_08401	-2.12687	3.02912	3.8e-10	5.64e-09			BV898_17647	-2.69954	2.456	1.9e-49	2.86e-48
BV898_01328	-2.39413	2.9873	3.97e-10	5.88e-09			BV898_00154	-3.52289	2.41735	2.43e-49	3.66e-48
BV898_12592	1.87245	2.50625	3.98e-10	5.89e-09			BV898_14800	-2.62812	2.62653	2.46e-49	3.7e-48
BV898_14633	-1.85548	3.96921	4.05e-10	6e-09			BV898_07427	-1.83389	4.36808	2.67e-49	4.01e-48
BV898_20159	2.16545	2.16168	4.09e-10	6.04e-09			BV898_15207	-2.99399	3.0433	3.18e-49	4.77e-48
BV898_11633	2.52324	1.15053	4.1e-10	6.04e-09			BV898_17140	1.23257	6.40492	3.49e-49	5.23e-48
BV898_00374	2.84155	0.623494	4.17e-10	6.15e-09			BV898_06092	-1.60761	6.40794	3.54e-49	5.3e-48
BV898_18707	2.49134	5.44794	4.19e-10	6.17e-09			BV898_03787	1.41207	4.71677	3.6e-49	5.38e-48
BV898_09224	-2.01439	4.56588	4.2e-10	6.18e-09			BV898_17324	-2.19624	3.23886	3.9e-49	5.82e-48
BV898_07521	1.73985	4.93957	4.21e-10	6.18e-09			BV898_04476	1.20692	6.82263	4.17e-49	6.22e-48
BV898_05177	3.17791	6.1854	4.33e-10	6.36e-09			BV898_08258	1.20712	5.33383	4.31e-49	6.42e-48
BV898_00679	-2.35143	4.74133	4.43e-10	6.5e-09			BV898_17690	-1.40716	4.64471	4.39e-49	6.54e-48
BV898_00429	-1.8776	4.00529	4.5e-10	6.6e-09			BV898_02738	-1.47173	7.39326	5.57e-49	8.28e-48
BV898_18297	2.16768	2.94484	4.56e-10	6.68e-09			BV898_07530	-2.30655	4.03521	5.92e-49	8.81e-48
BV898_06663	-2.1709	3.12078	4.61e-10	6.75e-09			BV898_15513	-2.29039	3.8159	7.25e-49	1.08e-47
BV898_12201	-2.18886	3.17161	4.62e-10	6.75e-09			BV898_02349	1.25312	6.59136	9.71e-49	1.44e-47
BV898_04800	2.51617	1.81228	4.63e-10	6.76e-09			BV898_17675	1.26589	10.4429	1.02e-48	1.52e-47
BV898_03526	2.32038	3.97873	4.69e-10	6.84e-09			BV898_06819	1.59466	4.26088	1.15e-48	1.7e-47
BV898_08463	-1.87541	5.36291	4.76e-10	6.93e-09			BV898_16931	-1.32555	4.85332	1.17e-48	1.72e-47
BV898_06634	-1.85699	5.17919	4.79e-10	6.98e-09			BV898_07996	-1.70073	4.20482	1.21e-48	1.79e-47
BV898_07836	-2.10467	6.38028	4.81e-10	6.99e-09			BV898_16683	-1.79236	4.26993	1.27e-48	1.88e-47
BV898_10437	1.7668	4.72486	4.91e-10	7.13e-09			BV898_02514	-2.84783	6.95001	1.5e-48	2.21e-47
BV898_09913	4.37185	0.564538	5.14e-10	7.46e-09			BV898_16041	-1.29182	5.53572	1.52e-48	2.24e-47
BV898_09226	1.96209	6.08615	5.15e-10	7.47e-09			BV898_06219	-1.97673	3.38002	1.63e-48	2.4e-47
BV898_08432	-2.10529	6.34733	5.16e-10	7.47e-09			BV898_10791	-2.16473	3.67161	1.86e-48	2.74e-47
BV898_01224	-2.45475	2.83401	5.35e-10	7.74e-09			BV898_00129	1.2787	5.37176	2.07e-48	3.03e-47
BV898_15744	-2.0022	3.58881	5.47e-10	7.9e-09			BV898_09075	1.45156	4.45683	2.09e-48	3.06e-47
BV898_14458	2.97607	0.114194	5.55e-10	8e-09			BV898_19167	1.25474	6.39032	2.13e-48	3.12e-47
BV898_19646	2.02569	4.4656	5.59e-10	8.06e-09			BV898_15897	-3.79404	1.6683	2.22e-48	3.25e-47
BV898_00621	1.88211	3.72622	5.61e-10	8.07e-09			BV898_09952	-1.4138	4.82562	2.29e-48	3.35e-47
BV898_10724	2.61106	0.709955	5.69e-10	8.18e-09			BV898_15801	-2.56849	4.70676	2.32e-48	3.39e-47
BV898_15668	-1.74372	4.2015	5.8e-10	8.33e-09			BV898_00596	-1.52723	4.19205	2.39e-48	3.49e-47
BV898_13924	2.17734	6.66252	5.8e-10	8.33e-09			BV898_00385	-1.18227	6.88257	2.52e-48	3.68e-47
BV898_17804	1.8576	5.90965	5.96e-10	8.54e-09			BV898_09001	1.32296	5.91266	2.89e-48	4.21e-47
BV898_08427	2.24227	1.52176	5.96e-10	8.54e-09			BV898_03895	-1.28238	11.1373	3.14e-48	4.56e-47
BV898_01323	-2.06019	6.30131	6.05e-10	8.66e-09			BV898_03137	-2.69347	6.34292	4.45e-48	6.47e-47
BV898_12582	-1.77477	4.67376	6.09e-10	8.71e-09			BV898_01277	-1.23374	6.36022	6.68e-48	9.7e-47
BV898_09772	2.5212	7.75135	6.1e-10	8.72e-09			BV898_00499	-2.05037	9.47308	7.89e-48	1.14e-46
BV898_19176	-1.96349	3.37738	6.46e-10	9.22e-09			BV898_05706	-1.90335	3.56784	8.24e-48	1.19e-46
BV898_01264	1.79033	4.84993	6.52e-10	9.3e-09			BV898_05989	-2.12026	3.02185	9.05e-48	1.31e-46
BV898_11256	1.72186	5.1539	6.56e-10	9.34e-09			BV898_14609	1.39551	5.79076	9.36e-48	1.35e-46
BV898_06526	2.06285	4.96547	6.59e-10	9.38e-09			BV898_00753	-1.18755	6.85565	1.04e-47	1.5e-46
BV898_04905	1.769	3.89098	6.88e-10	9.78e-09			BV898_03298	-1.40569	8.39486	1.31e-47	1.89e-46
BV898_08161	-2.74955	7.43373	6.94e-10	9.86e-09			BV898_17087	-6.03123	1.29689	1.33e-47	1.92e-46
BV898_17036	2.16771	1.47148	7.08e-10	1.01e-08			BV898_17870	-2.65547	2.24384	1.73e-47	2.49e-46
BV898_00803	1.9831	6.28496	7.22e-10	1.02e-08			BV898_17512	-1.64825	5.83341	1.82e-47	2.62e-46
BV898_09370	1.648	3.69458	7.3e-10	1.03e-08			BV898_06609	-1.38059	6.36589	1.87e-47	2.69e-46
BV898_10396	2.02709	2.36345	7.39e-10	1.05e-08			BV898_13620	-1.36877	4.83612	2.02e-47	2.9e-46
BV898_13905	-1.7802	4.286	7.44e-10	1.05e-08			BV898_15723	-1.7588	3.45852	2.06e-47	2.95e-46
BV898_16024	5.07183	11.432	7.51e-10	1.06e-08			BV898_04135	-2.16069	4.40435	2.48e-47	3.55e-46
BV898_05466	-2.25175	6.80968	7.71e-10	1.09e-08			BV898_14598	-1.46633	4.44248	3.24e-47	4.64e-46
BV898_14511	-2.23048	2.92191	7.72e-10	1.09e-08			BV898_10947	-5.65081	1.31598	3.42e-47	4.89e-46
BV898_19107	-2.47529	1.81872	7.78e-10	1.09e-08			BV898_05593	1.3561	7.48549	3.51e-47	5.01e-46
BV898_16048	2.27403	1.90213	7.93e-10	1.11e-08			BV898_17454	-1.2296	6.74906	3.56e-47	5.08e-46
BV898_12647	-2.20905	5.05674	7.98e-10	1.12e-08			BV898_15320	-2.17486	3.47902	5.05e-47	7.2e-46
BV898_19209	2.3015	8.06036	8.03e-10	1.13e-08			BV898_03159	1.28836	5.25871	5.12e-47	7.29e-46
BV898_00203	-3.13969	2.73038	8.07e-10	1.13e-08			BV898_14089	-9.37951	0.521478	5.62e-47	8e-46
BV898_11877	1.73521	4.39558	8.13e-10	1.14e-08			BV898_10303	1.30831	8.08547	5.69e-47	8.09e-46
BV898_10529	3.40703	8.4232	8.59e-10	1.2e-08			BV898_03145	-1.35401	5.29657	6.41e-47	9.1e-46
BV898_15147	-3.95541	1.7786	8.7e-10	1.22e-08			BV898_12209	-1.22298	5.6562	6.76e-47	9.59e-46
BV898_17137	-1.87111	3.27763	8.74e-10	1.22e-08			BV898_02653	-2.82066	2.52731	8.19e-47	1.16e-45
BV898_14314	-2.0834	4.79038	8.75e-10	1.22e-08			BV898_01395	-2.1691	3.88523	9.05e-47	1.28e-45
BV898_09324	2.07307	2.33667	8.77e-10	1.22e-08			BV898_15922	-1.42175	6.55534	1.5e-46	2.12e-45
BV898_12792	1.93602	3.67957	8.87e-10	1.23e-08			BV898_06776	-1.32813	8.97647	1.68e-46	2.37e-45
BV898_17383	1.68441	4.47434	8.87e-10	1.23e-08			BV898_16489	-2.82553	2.25978	1.68e-46	2.37e-45
BV898_12106	1.6297	4.02696	9.04e-10	1.26e-08			BV898_16932	-3.70424	2.70465	2.11e-46	2.98e-45
BV898_18322	-2.10017	4.75892	9.06e-10	1.26e-08			BV898_17722	-2.76932	2.1567	2.16e-46	3.04e-45
BV898_06439	-1.74211	4.89144	9.09e-10	1.26e-08			BV898_12861	-1.57778	4.18827	2.23e-46	3.15e-45
BV898_06193	2.37519	2.09534	9.19e-10	1.27e-08			BV898_10302	1.37646	6.60966	2.27e-46	3.2e-45
BV898_18257	-2.28031	7.20338	9.22e-10	1.28e-08			BV898_07093	-1.63529	3.73908	2.62e-46	3.68e-45
BV898_14989	1.60626	4.67364	9.47e-10	1.31e-08			BV898_19667	-5.44869	0.739553	3.03e-46	4.26e-45
BV898_01484	3.03494	1.86832	9.48e-10	1.31e-08			BV898_07708	1.16656	7.08852	5.65e-46	7.93e-45
BV898_10006	-1.86071	3.30927	9.6e-10	1.32e-08			BV898_14126	-2.32457	5.16427	6.2e-46	8.69e-45
BV898_01706	-2.18146	7.19542	9.78e-10	1.35e-08			BV898_06949	1.21735	5.1901	7.07e-46	9.9e-45
BV898_15462	-2.11632	2.60475	9.86e-10	1.36e-08			BV898_07573	1.14681	5.48675	7.48e-46	1.05e-44
BV898_20157	1.89472	3.45085	9.93e-10	1.37e-08			BV898_03222	-1.16417	6.0689	1.16e-45	1.62e-44
BV898_16742	2.73727	7.28242	9.96e-10	1.37e-08			BV898_18614	1.93408	5.4949	1.66e-45	2.31e-44
BV898_05735	1.75225	5.31066	1e-09	1.38e-08			BV898_16594	-2.31389	2.71567	1.79e-45	2.5e-44
BV898_12552	1.65281	4.81015	1.02e-09	1.41e-08			BV898_00729	1.79183	3.80261	2.01e-45	2.8e-44
BV898_13307	3.1307	-0.147052	1.04e-09	1.43e-08			BV898_01786	1.23173	9.34411	2.09e-45	2.91e-44
BV898_04530	-4.15439	0.74362	1.05e-09	1.43e-08			BV898_07135	-3.32384	2.60296	2.12e-45	2.94e-44
BV898_17417	-2.1451	6.86408	1.06e-09	1.45e-08			BV898_03779	1.32245	5.99109	2.3e-45	3.2e-44
BV898_11801	-1.95053	4.99677	1.07e-09	1.46e-08			BV898_11063	-3.23132	6.73296	2.48e-45	3.44e-44
BV898_15568	2.87456	0.518796	1.08e-09	1.48e-08			BV898_11789	1.23374	6.85643	2.62e-45	3.64e-44
BV898_14800	-2.79771	0.966163	1.09e-09	1.48e-08			BV898_13077	1.69133	4.01212	2.66e-45	3.69e-44
BV898_17072	-3.32768	1.08225	1.1e-09	1.5e-08			BV898_10310	3.68122	2.73927	2.97e-45	4.11e-44
BV898_02802	2.2729	1.81486	1.12e-09	1.53e-08			BV898_00576	-1.68525	5.43468	3.13e-45	4.33e-44
BV898_04362	2.44438	10.0307	1.13e-09	1.53e-08			BV898_11992	-1.36212	5.06674	3.59e-45	4.96e-44
BV898_13945	1.96761	1.76046	1.13e-09	1.54e-08			BV898_17304	-1.86501	4.13775	3.91e-45	5.4e-44
BV898_06369	2.21058	7.17747	1.16e-09	1.57e-08			BV898_09154	-2.57102	2.31286	4.75e-45	6.55e-44
BV898_11757	-2.51381	2.20085	1.16e-09	1.58e-08			BV898_02466	-1.43587	4.74863	5.25e-45	7.24e-44
BV898_03518	-2.7655	5.81087	1.16e-09	1.58e-08			BV898_12041	1.19699	7.00927	6.36e-45	8.75e-44
BV898_06092	-1.86367	3.45125	1.2e-09	1.63e-08			BV898_04785	-2.14107	3.20846	6.6e-45	9.08e-44
BV898_00761	-2.08538	3.54597	1.2e-09	1.63e-08			BV898_09470	-1.45512	4.79412	8.08e-45	1.11e-43
BV898_07867	-1.74596	4.42228	1.21e-09	1.63e-08			BV898_16586	-2.1632	3.35056	8.17e-45	1.12e-43
BV898_01436	1.63643	4.42377	1.22e-09	1.65e-08			BV898_12228	-1.95628	3.15992	9.9e-45	1.36e-43
BV898_13592	-2.25728	7.99718	1.23e-09	1.67e-08			BV898_08153	-3.55664	6.91564	1.07e-44	1.47e-43
BV898_02157	4.3967	5.28604	1.26e-09	1.7e-08			BV898_17323	-2.4073	2.77239	1.08e-44	1.47e-43
BV898_09875	-1.81201	4.64143	1.27e-09	1.71e-08			BV898_15458	-2.38126	2.35295	1.15e-44	1.57e-43
BV898_06434	2.03129	2.28768	1.29e-09	1.73e-08			BV898_15112	-1.61251	5.11586	1.2e-44	1.64e-43
BV898_17005	2.39954	0.671178	1.29e-09	1.73e-08			BV898_03441	-1.34322	4.33482	1.25e-44	1.7e-43
BV898_17208	-2.2916	2.01904	1.3e-09	1.74e-08			BV898_02553	-1.49917	4.29766	1.34e-44	1.83e-43
BV898_11761	-3.49136	1.57886	1.3e-09	1.75e-08			BV898_00680	1.45396	5.67356	1.99e-44	2.71e-43
BV898_00753	-1.82273	5.78927	1.31e-09	1.76e-08			BV898_16270	1.27187	5.421	2.1e-44	2.85e-43
BV898_13628	1.96899	2.07601	1.32e-09	1.77e-08			BV898_15589	-1.26909	6.90665	2.62e-44	3.56e-43
BV898_07769	2.06458	8.25991	1.41e-09	1.89e-08			BV898_12415	-2.10973	3.75667	2.66e-44	3.62e-43
BV898_05134	2.67404	7.83761	1.44e-09	1.92e-08			BV898_15344	-1.50766	4.75229	2.8e-44	3.8e-43
BV898_19174	-2.00804	2.87218	1.46e-09	1.95e-08			BV898_12865	1.30222	6.66743	3.31e-44	4.49e-43
BV898_05541	-1.91602	4.58357	1.46e-09	1.95e-08			BV898_10814	-2.9112	2.24871	3.56e-44	4.82e-43
BV898_18970	-2.69997	1.98622	1.46e-09	1.95e-08			BV898_12520	-1.31075	7.68282	4.31e-44	5.83e-43
BV898_10352	4.025	10.2649	1.48e-09	1.97e-08			BV898_07018	-1.34961	11.1978	4.97e-44	6.72e-43
BV898_11273	2.11864	2.97658	1.48e-09	1.97e-08			BV898_08968	1.47603	4.03592	5.4e-44	7.29e-43
BV898_02443	-1.80513	5.40037	1.5e-09	1.99e-08			BV898_14803	-2.18861	3.13792	5.45e-44	7.36e-43
BV898_09417	-1.86411	3.76272	1.51e-09	2e-08			BV898_04756	1.62024	6.16085	6.39e-44	8.62e-43
BV898_10809	-2.17883	2.28333	1.52e-09	2.02e-08			BV898_12827	1.11753	5.42847	6.99e-44	9.42e-43
BV898_05042	-2.01438	4.15229	1.58e-09	2.1e-08			BV898_16762	1.52957	4.20251	8.37e-44	1.13e-42
BV898_04142	2.28619	1.55011	1.58e-09	2.1e-08			BV898_14070	2.68197	4.03975	8.8e-44	1.18e-42
BV898_01541	-1.85997	5.97952	1.61e-09	2.13e-08			BV898_17222	-2.713	2.20226	9.77e-44	1.31e-42
BV898_05676	-2.08675	7.17192	1.63e-09	2.15e-08			BV898_12257	-1.25287	5.37498	1.1e-43	1.48e-42
BV898_12916	2.67328	8.5164	1.63e-09	2.16e-08			BV898_03362	-2.03512	3.27399	1.11e-43	1.49e-42
BV898_13168	-2.01591	2.75011	1.66e-09	2.19e-08			BV898_04286	-2.05774	2.91721	1.14e-43	1.53e-42
BV898_16035	-2.31809	2.01334	1.67e-09	2.2e-08			BV898_08364	-1.84202	3.70691	1.23e-43	1.64e-42
BV898_12584	-2.21451	7.95402	1.69e-09	2.23e-08			BV898_18306	-3.78622	3.92207	1.26e-43	1.68e-42
BV898_08769	-2.02835	6.87199	1.71e-09	2.25e-08			BV898_17184	-1.50226	6.63699	1.28e-43	1.7e-42
BV898_14177	-2.00735	4.96735	1.72e-09	2.27e-08			BV898_08448	1.22815	7.93539	1.32e-43	1.76e-42
BV898_11298	2.09697	1.36159	1.73e-09	2.27e-08			BV898_11060	-1.6183	4.80617	1.34e-43	1.78e-42
BV898_12896	1.69723	4.33733	1.75e-09	2.3e-08			BV898_02036	1.99118	4.66365	1.35e-43	1.8e-42
BV898_07131	1.94349	5.42329	1.77e-09	2.32e-08			BV898_06117	1.32515	7.52531	1.37e-43	1.83e-42
BV898_15021	2.35215	2.71532	1.78e-09	2.33e-08			BV898_04132	1.4179	4.41393	1.39e-43	1.85e-42
BV898_15716	2.27553	6.06125	1.82e-09	2.38e-08			BV898_07529	-1.49596	5.59507	1.44e-43	1.91e-42
BV898_15909	-1.67978	4.19758	1.83e-09	2.4e-08			BV898_14758	-3.65097	5.77092	1.62e-43	2.16e-42
BV898_12202	-1.9483	3.2805	1.87e-09	2.45e-08			BV898_02139	-2.5921	2.82473	1.73e-43	2.3e-42
BV898_14597	4.96573	-1.0452	1.92e-09	2.51e-08			BV898_18412	-1.38878	4.22763	1.74e-43	2.31e-42
BV898_16931	-1.72905	5.37818	1.98e-09	2.58e-08			BV898_15534	1.17651	5.84687	2.18e-43	2.89e-42
BV898_18286	-1.96509	4.68655	1.99e-09	2.59e-08			BV898_08181	1.43142	4.50147	2.24e-43	2.96e-42
BV898_19378	3.22166	8.96445	1.99e-09	2.59e-08			BV898_10963	1.27628	6.49795	2.32e-43	3.06e-42
BV898_15116	-2.34001	2.22753	1.99e-09	2.59e-08			BV898_15583	2.72823	1.76668	2.42e-43	3.19e-42
BV898_16133	1.74272	5.74141	2.01e-09	2.61e-08			BV898_12940	-1.35344	9.53307	2.61e-43	3.44e-42
BV898_09117	2.16132	1.07125	2.03e-09	2.63e-08			BV898_00916	1.12797	7.83861	2.66e-43	3.51e-42
BV898_10505	-1.83468	3.66579	2.05e-09	2.66e-08			BV898_14169	1.16984	7.40561	2.72e-43	3.58e-42
BV898_08370	2.67357	0.945409	2.06e-09	2.66e-08			BV898_18538	1.18372	8.899	3e-43	3.95e-42
BV898_17029	-1.69587	3.63911	2.08e-09	2.7e-08			BV898_10060	-2.39705	4.38722	3.05e-43	4.01e-42
BV898_16827	-2.91449	1.68735	2.1e-09	2.71e-08			BV898_04204	1.06442	6.45762	3.16e-43	4.15e-42
BV898_16040	2.51039	3.75292	2.13e-09	2.75e-08			BV898_19311	2.36759	3.10502	3.34e-43	4.38e-42
BV898_19427	3.00822	3.65555	2.14e-09	2.76e-08			BV898_12875	1.35443	5.63614	3.34e-43	4.38e-42
BV898_10136	-1.88575	6.01029	2.18e-09	2.81e-08			BV898_19144	-2.33656	2.48802	4.67e-43	6.12e-42
BV898_01338	-2.56143	2.11907	2.21e-09	2.85e-08			BV898_14004	1.18785	6.61031	5.46e-43	7.15e-42
BV898_08926	2.33526	10.6279	2.23e-09	2.87e-08			BV898_06909	1.65352	3.59898	7.85e-43	1.03e-41
BV898_01940	1.74412	4.83984	2.34e-09	3e-08			BV898_03299	-1.24416	8.85236	8.3e-43	1.08e-41
BV898_11218	-1.74269	4.18791	2.41e-09	3.1e-08			BV898_06593	-1.27909	4.91008	8.91e-43	1.16e-41
BV898_10924	-2.07748	2.37778	2.43e-09	3.12e-08			BV898_07306	1.56926	3.65117	9.11e-43	1.19e-41
BV898_03674	-1.8225	3.62004	2.49e-09	3.19e-08			BV898_15300	1.87378	3.79534	9.47e-43	1.23e-41
BV898_00662	-2.53141	8.08133	2.49e-09	3.19e-08			BV898_14795	1.15583	5.56543	9.58e-43	1.25e-41
BV898_10655	-1.97122	7.01566	2.5e-09	3.2e-08			BV898_11715	-1.22254	4.6698	9.87e-43	1.28e-41
BV898_08201	-2.57276	1.36435	2.52e-09	3.23e-08			BV898_06174	-1.17899	7.54018	1.12e-42	1.45e-41
BV898_03892	2.75588	7.73081	2.52e-09	3.23e-08			BV898_10095	-2.63047	4.1419	1.14e-42	1.48e-41
BV898_04298	-2.08734	3.86102	2.57e-09	3.29e-08			BV898_05455	-1.95776	3.51335	1.58e-42	2.05e-41
BV898_09024	3.54719	11.946	2.59e-09	3.3e-08			BV898_18607	-1.39235	5.12506	1.75e-42	2.27e-41
BV898_09595	1.79065	3.70178	2.62e-09	3.33e-08			BV898_17744	-1.35288	6.41348	1.87e-42	2.42e-41
BV898_09751	-2.05916	5.66103	2.64e-09	3.36e-08			BV898_19660	-1.42018	4.68729	1.96e-42	2.54e-41
BV898_02214	-1.97876	5.79587	2.67e-09	3.4e-08			BV898_09184	-1.9987	3.66303	2.13e-42	2.75e-41
BV898_12320	1.80139	4.15172	2.72e-09	3.45e-08			BV898_08476	1.71847	3.78232	2.13e-42	2.75e-41
BV898_09144	2.08352	7.03139	2.72e-09	3.46e-08			BV898_19147	-1.80083	3.27807	2.51e-42	3.24e-41
BV898_10406	2.65436	8.99738	2.73e-09	3.46e-08			BV898_07073	1.13448	5.38324	2.57e-42	3.31e-41
BV898_12375	-2.802	1.93574	2.75e-09	3.49e-08			BV898_19538	-3.56414	1.64303	2.6e-42	3.35e-41
BV898_12866	-1.75076	3.89045	2.76e-09	3.49e-08			BV898_15532	-1.52501	4.29294	2.7e-42	3.48e-41
BV898_12240	-1.91504	2.74182	2.76e-09	3.49e-08			BV898_06688	1.32188	4.60381	2.78e-42	3.58e-41
BV898_00728	5.92127	6.43245	2.79e-09	3.52e-08			BV898_03515	1.38529	7.675	3.03e-42	3.9e-41
BV898_00768	2.39648	1.65932	2.81e-09	3.55e-08			BV898_00624	-1.86649	3.15664	3.15e-42	4.04e-41
BV898_14517	-2.2055	5.43794	2.83e-09	3.57e-08			BV898_02797	-2.74803	1.80529	4.16e-42	5.32e-41
BV898_17725	2.49264	0.485968	2.84e-09	3.58e-08			BV898_09807	-3.30821	1.62597	4.22e-42	5.41e-41
BV898_04947	1.70535	2.61793	2.89e-09	3.64e-08			BV898_16035	-2.60412	2.74308	4.41e-42	5.65e-41
BV898_11196	2.59534	4.79173	2.94e-09	3.7e-08			BV898_04666	1.3658	7.78447	5.07e-42	6.48e-41
BV898_11504	-3.1636	1.63895	3.03e-09	3.82e-08			BV898_14759	-3.4231	5.03543	6.79e-42	8.67e-41
BV898_13092	-1.66528	5.02496	3.07e-09	3.86e-08			BV898_06294	-1.45569	4.35038	8.23e-42	1.05e-40
BV898_12744	-1.9169	5.59857	3.1e-09	3.89e-08			BV898_06893	-2.06011	2.92064	8.64e-42	1.1e-40
BV898_14599	1.78807	2.83401	3.17e-09	3.98e-08			BV898_06159	-1.75475	4.59087	1.06e-41	1.35e-40
BV898_02234	2.02958	6.59701	3.19e-09	4e-08			BV898_18977	5.21617	0.576324	1.08e-41	1.38e-40
BV898_02689	-2.01527	5.39371	3.28e-09	4.11e-08			BV898_05794	-1.22654	6.72065	1.12e-41	1.43e-40
BV898_17739	4.1066	-0.87163	3.31e-09	4.14e-08			BV898_15197	-3.90423	1.28599	1.21e-41	1.53e-40
BV898_05817	2.42611	0.580101	3.38e-09	4.23e-08			BV898_12491	1.2631	5.34234	1.4e-41	1.77e-40
BV898_09295	-2.02314	6.80279	3.5e-09	4.37e-08			BV898_07620	-1.25145	7.72306	1.53e-41	1.94e-40
BV898_00067	-2.01128	7.45544	3.5e-09	4.37e-08			BV898_17084	-1.87314	3.57835	1.56e-41	1.98e-40
BV898_00485	1.54802	4.73318	3.5e-09	4.37e-08			BV898_09809	-1.40474	4.33373	1.58e-41	2e-40
BV898_05079	2.19189	2.53831	3.53e-09	4.39e-08			BV898_15907	-1.22806	5.89122	1.58e-41	2e-40
BV898_17465	2.1242	4.78223	3.54e-09	4.41e-08			BV898_15327	-1.14395	6.11178	1.58e-41	2e-40
BV898_09957	-1.87585	2.83808	3.6e-09	4.47e-08			BV898_15711	1.14366	7.12495	1.62e-41	2.05e-40
BV898_06177	-2.21587	3.60127	3.7e-09	4.6e-08			BV898_18301	-1.08466	6.09867	1.73e-41	2.19e-40
BV898_06447	-2.05518	4.90138	3.71e-09	4.61e-08			BV898_10684	-3.85477	1.23371	2e-41	2.53e-40
BV898_06668	-2.5974	5.89602	3.74e-09	4.64e-08			BV898_03534	-2.42713	5.07324	2.11e-41	2.66e-40
BV898_06816	-1.92198	3.92729	3.78e-09	4.68e-08			BV898_14513	-1.94114	9.1848	2.39e-41	3.01e-40
BV898_14496	-1.65265	4.08836	3.79e-09	4.7e-08			BV898_15047	-1.08694	7.49566	2.4e-41	3.02e-40
BV898_11419	-1.90361	3.63806	3.83e-09	4.74e-08			BV898_10233	1.28288	8.18611	2.46e-41	3.08e-40
BV898_11803	-1.95326	5.52138	3.84e-09	4.74e-08			BV898_12098	-1.58638	3.89061	2.64e-41	3.31e-40
BV898_10563	-2.08281	4.18076	3.91e-09	4.82e-08			BV898_01892	-1.11074	8.55451	3.15e-41	3.95e-40
BV898_09888	-2.12805	2.85181	3.92e-09	4.84e-08			BV898_11601	-2.04255	3.68482	3.54e-41	4.43e-40
BV898_08871	2.22752	4.38849	3.94e-09	4.86e-08			BV898_05507	-1.79278	3.84819	3.65e-41	4.56e-40
BV898_10912	-3.10263	1.54613	3.96e-09	4.87e-08			BV898_07382	1.18488	6.65798	4.34e-41	5.43e-40
BV898_08673	2.93983	7.83882	3.96e-09	4.87e-08			BV898_03115	-1.42021	4.36949	4.42e-41	5.52e-40
BV898_14192	-2.98587	1.3182	4e-09	4.91e-08			BV898_01481	1.30283	8.86311	5e-41	6.24e-40
BV898_00694	-2.12715	3.15898	4.05e-09	4.98e-08			BV898_08177	1.10925	6.94004	5.28e-41	6.59e-40
BV898_09955	-1.8273	3.13382	4.1e-09	5.04e-08			BV898_18918	-1.81476	4.53453	5.65e-41	7.04e-40
BV898_13358	-1.97311	2.58707	4.18e-09	5.13e-08			BV898_00071	-1.35777	8.8822	5.88e-41	7.32e-40
BV898_10932	1.79988	3.54338	4.29e-09	5.25e-08			BV898_16827	-3.50997	1.94257	6.04e-41	7.51e-40
BV898_06667	-2.32724	2.67029	4.34e-09	5.31e-08			BV898_09082	-2.56394	2.59915	6.09e-41	7.57e-40
BV898_17522	-2.41887	4.68573	4.34e-09	5.31e-08			BV898_10415	1.18759	6.94835	6.98e-41	8.67e-40
BV898_10833	-2.23923	3.07231	4.37e-09	5.34e-08			BV898_10308	-1.52271	4.8825	7.62e-41	9.45e-40
BV898_03426	-2.93906	1.8908	4.38e-09	5.34e-08			BV898_15556	-1.64161	6.61617	8.95e-41	1.11e-39
BV898_16082	1.63716	2.9075	4.46e-09	5.44e-08			BV898_04187	-2.6763	2.43748	9.21e-41	1.14e-39
BV898_15852	1.86372	6.07085	4.53e-09	5.53e-08			BV898_11064	-1.64362	9.98982	1.22e-40	1.51e-39
BV898_19383	-2.04122	2.7587	4.55e-09	5.55e-08			BV898_07412	1.49072	4.39556	1.23e-40	1.52e-39
BV898_15908	-1.92278	6.32878	4.6e-09	5.59e-08			BV898_17126	1.09382	7.36791	1.24e-40	1.53e-39
BV898_18582	3.16349	1.87134	4.6e-09	5.59e-08			BV898_05177	1.2386	4.57103	1.24e-40	1.53e-39
BV898_18224	-2.53464	6.12122	4.64e-09	5.63e-08			BV898_19685	-3.11501	1.66827	1.37e-40	1.7e-39
BV898_02912	-1.77729	5.28544	4.7e-09	5.71e-08			BV898_14379	-1.11194	5.66464	1.42e-40	1.75e-39
BV898_05784	1.85327	2.07739	4.73e-09	5.73e-08			BV898_16264	1.2115	10.0059	1.65e-40	2.03e-39
BV898_09451	-1.9687	7.08962	4.85e-09	5.88e-08			BV898_06840	1.1687	5.60837	1.69e-40	2.07e-39
BV898_18298	2.66505	6.81748	4.88e-09	5.91e-08			BV898_15464	-2.50943	2.99407	1.69e-40	2.08e-39
BV898_16353	-1.89396	3.81513	4.95e-09	5.99e-08			BV898_05830	1.04509	5.43778	2e-40	2.46e-39
BV898_13613	-2.18789	8.8883	4.97e-09	6e-08			BV898_13994	1.0983	7.7019	2.24e-40	2.75e-39
BV898_10492	2.79937	6.15017	5.04e-09	6.09e-08			BV898_04470	-4.08098	1.38889	2.28e-40	2.79e-39
BV898_15505	-1.75649	4.01339	5.07e-09	6.12e-08			BV898_13384	-1.30003	6.57167	2.3e-40	2.82e-39
BV898_17304	-1.7529	5.78536	5.13e-09	6.19e-08			BV898_15719	1.13346	5.65175	2.82e-40	3.45e-39
BV898_08156	1.96964	2.23104	5.18e-09	6.24e-08			BV898_02360	-2.56309	2.47409	2.85e-40	3.49e-39
BV898_08595	-1.97243	7.73723	5.22e-09	6.29e-08			BV898_16691	1.3738	4.28101	3.66e-40	4.47e-39
BV898_01632	-2.39197	4.28888	5.25e-09	6.32e-08			BV898_16867	-1.13738	6.04472	3.74e-40	4.57e-39
BV898_16739	-1.92537	4.84507	5.33e-09	6.4e-08			BV898_11528	1.06921	6.58117	3.93e-40	4.79e-39
BV898_03452	-2.371	8.19808	5.43e-09	6.52e-08			BV898_13585	-1.32094	5.51824	4.14e-40	5.05e-39
BV898_10677	-1.83414	5.00854	5.48e-09	6.57e-08			BV898_08165	-2.41087	4.89493	4.37e-40	5.33e-39
BV898_03313	2.16542	5.44294	5.58e-09	6.69e-08			BV898_04131	-1.30258	6.27387	4.64e-40	5.65e-39
BV898_05729	2.51644	4.1056	5.64e-09	6.76e-08			BV898_03522	-1.52241	4.6447	5.51e-40	6.7e-39
BV898_06926	1.68693	5.81981	5.73e-09	6.86e-08			BV898_03874	-3.00013	2.15866	5.67e-40	6.89e-39
BV898_17172	-3.9363	1.21558	5.84e-09	6.99e-08			BV898_13685	-1.21432	7.51136	5.71e-40	6.93e-39
BV898_14815	2.78232	8.48006	5.87e-09	7.01e-08			BV898_17797	-2.46089	2.56812	7.83e-40	9.5e-39
BV898_01505	2.26258	7.05155	5.88e-09	7.02e-08			BV898_03327	2.70348	2.99337	9.79e-40	1.19e-38
BV898_08086	-1.67176	4.01793	5.88e-09	7.02e-08			BV898_16806	1.08451	6.45444	1.03e-39	1.25e-38
BV898_01347	-1.79305	4.96421	5.96e-09	7.11e-08			BV898_12498	-2.09843	2.46594	1.22e-39	1.47e-38
BV898_07746	1.75367	5.83472	6.04e-09	7.2e-08			BV898_18157	-4.21062	0.89697	1.22e-39	1.48e-38
BV898_06167	1.8954	6.92207	6.06e-09	7.21e-08			BV898_14910	-1.35374	4.2704	1.36e-39	1.64e-38
BV898_07987	2.53932	4.72205	6.08e-09	7.23e-08			BV898_16022	1.21169	5.38325	1.39e-39	1.68e-38
BV898_07142	-3.82652	1.38846	6.12e-09	7.27e-08			BV898_09216	-2.3274	2.77858	1.4e-39	1.69e-38
BV898_17096	-2.62587	2.93522	6.22e-09	7.38e-08			BV898_06458	-1.95096	3.92487	1.92e-39	2.31e-38
BV898_11872	-1.82361	5.39806	6.29e-09	7.46e-08			BV898_00117	1.59529	3.93711	1.98e-39	2.38e-38
BV898_10782	-2.21222	1.99586	6.32e-09	7.48e-08			BV898_10039	-1.36178	4.80285	2.42e-39	2.91e-38
BV898_00664	-2.37358	2.72428	6.39e-09	7.56e-08			BV898_00312	-1.07437	8.21127	2.45e-39	2.94e-38
BV898_04610	-1.86724	4.39714	6.45e-09	7.63e-08			BV898_13028	-1.1623	5.74327	2.47e-39	2.96e-38
BV898_10602	-1.68939	4.20802	6.5e-09	7.68e-08			BV898_01653	1.18854	7.97368	2.49e-39	2.99e-38
BV898_09375	-1.72109	4.03457	6.6e-09	7.8e-08			BV898_04091	-1.38455	7.46857	2.54e-39	3.04e-38
BV898_15284	-2.32034	2.35238	6.62e-09	7.81e-08			BV898_13472	-1.25983	4.5797	2.83e-39	3.39e-38
BV898_19141	2.88557	4.82176	6.67e-09	7.86e-08			BV898_10065	-1.39325	3.99237	2.86e-39	3.42e-38
BV898_03433	-1.69019	5.52552	6.75e-09	7.95e-08			BV898_09171	-2.95209	1.5735	3e-39	3.58e-38
BV898_12760	-3.38112	2.02612	7.02e-09	8.26e-08			BV898_14210	-1.94304	7.11792	3.5e-39	4.19e-38
BV898_02554	2.83897	7.82635	7.14e-09	8.4e-08			BV898_01651	-1.5479	4.27379	3.85e-39	4.59e-38
BV898_12362	2.0374	1.30806	7.15e-09	8.4e-08			BV898_12202	-2.0884	3.19844	4.15e-39	4.95e-38
BV898_06130	1.79055	4.85022	7.46e-09	8.76e-08			BV898_01338	-1.89688	3.9949	4.4e-39	5.25e-38
BV898_14315	-2.04952	2.53354	7.54e-09	8.84e-08			BV898_08348	1.92179	3.06388	4.49e-39	5.34e-38
BV898_08951	-1.97119	7.67947	7.57e-09	8.87e-08			BV898_00993	1.14859	7.20069	5.75e-39	6.84e-38
BV898_16359	1.92517	4.75004	7.6e-09	8.9e-08			BV898_10996	1.48686	4.59476	6.05e-39	7.2e-38
BV898_13803	-1.80738	3.77034	7.61e-09	8.9e-08			BV898_09721	-2.99751	1.7273	7.93e-39	9.42e-38
BV898_00095	-2.24302	5.75598	7.72e-09	9.03e-08			BV898_13200	-1.34026	10.1984	8.14e-39	9.66e-38
BV898_14649	2.05688	8.60565	7.82e-09	9.13e-08			BV898_10733	1.2773	7.52852	8.8e-39	1.04e-37
BV898_09494	1.60546	3.75728	7.84e-09	9.15e-08			BV898_01450	-1.72843	6.70025	9.48e-39	1.12e-37
BV898_15984	2.9059	8.5472	8.04e-09	9.38e-08			BV898_15895	-4.43551	1.01729	9.56e-39	1.13e-37
BV898_18215	-3.39672	1.68026	8.19e-09	9.55e-08			BV898_01092	1.4227	8.13635	1.12e-38	1.32e-37
BV898_13718	-1.68078	5.12533	8.39e-09	9.78e-08			BV898_17535	-1.50605	3.80706	1.13e-38	1.33e-37
BV898_09209	1.80758	2.04139	8.55e-09	9.95e-08			BV898_18903	1.88959	5.6005	1.15e-38	1.36e-37
BV898_07665	-1.94018	6.33825	8.56e-09	9.95e-08			BV898_05933	-1.49066	4.65648	1.17e-38	1.38e-37
BV898_14190	-2.03261	8.5527	8.57e-09	9.95e-08			BV898_07589	1.08689	5.46996	1.23e-38	1.45e-37
BV898_07869	1.68087	4.8051	8.66e-09	1.01e-07			BV898_02426	1.19778	5.49887	1.27e-38	1.5e-37
BV898_03346	1.50989	3.96431	8.72e-09	1.01e-07			BV898_16174	1.46926	4.68124	1.53e-38	1.8e-37
BV898_11344	1.86674	4.56469	8.76e-09	1.01e-07			BV898_16341	-1.03193	5.56482	1.63e-38	1.92e-37
BV898_13629	3.28094	10.5568	8.8e-09	1.02e-07			BV898_00198	1.24301	6.7227	2.1e-38	2.47e-37
BV898_05645	4.05753	-0.660079	8.86e-09	1.02e-07			BV898_00189	1.15054	5.96255	2.44e-38	2.87e-37
BV898_01365	2.74482	7.68999	8.95e-09	1.03e-07			BV898_11115	-1.03765	6.31164	2.47e-38	2.9e-37
BV898_04331	1.91902	5.24333	9.1e-09	1.05e-07			BV898_06061	-1.52896	4.0272	2.91e-38	3.41e-37
BV898_07234	1.78426	2.46886	9.16e-09	1.06e-07			BV898_03297	-1.33108	9.0344	3.06e-38	3.59e-37
BV898_05830	2.25323	7.12539	9.32e-09	1.08e-07			BV898_12173	-1.43066	4.26192	3.07e-38	3.6e-37
BV898_16475	-4.06716	1.01781	9.4e-09	1.08e-07			BV898_01779	1.10616	6.18035	3.08e-38	3.61e-37
BV898_16724	-1.58678	4.49376	9.49e-09	1.09e-07			BV898_02297	-1.83747	3.17582	3.36e-38	3.93e-37
BV898_15518	2.54555	9.95052	9.49e-09	1.09e-07			BV898_01275	-1.17831	4.68901	3.49e-38	4.08e-37
BV898_06065	-1.93433	5.63312	9.53e-09	1.1e-07			BV898_00669	1.22326	5.40353	3.9e-38	4.55e-37
BV898_07600	2.3593	0.875873	9.65e-09	1.11e-07			BV898_14668	-1.1334	4.66848	3.99e-38	4.65e-37
BV898_01362	-1.66844	5.24454	9.66e-09	1.11e-07			BV898_00014	-1.59188	10.5728	4.23e-38	4.93e-37
BV898_09363	1.70439	5.71634	9.88e-09	1.13e-07			BV898_04179	1.06607	7.11728	4.35e-38	5.07e-37
BV898_03469	1.96977	7.41093	9.91e-09	1.14e-07			BV898_08346	1.58051	5.71286	4.56e-38	5.31e-37
BV898_03927	-1.83302	3.28209	1.01e-08	1.15e-07			BV898_05764	-2.25456	2.46639	4.71e-38	5.47e-37
BV898_01371	-2.50142	6.45099	1.01e-08	1.15e-07			BV898_09155	-2.46974	2.7426	4.99e-38	5.8e-37
BV898_03318	-1.85086	5.86584	1.04e-08	1.19e-07			BV898_07403	1.11586	5.59695	5.04e-38	5.85e-37
BV898_10862	-1.79571	2.89911	1.05e-08	1.2e-07			BV898_08014	-1.82511	3.16715	5.22e-38	6.06e-37
BV898_09408	-2.09754	6.37743	1.05e-08	1.2e-07			BV898_17038	1.08102	6.01732	6.23e-38	7.22e-37
BV898_00663	-2.36605	2.05136	1.09e-08	1.24e-07			BV898_00755	-1.16298	4.91953	7.45e-38	8.63e-37
BV898_14161	-1.65715	5.27068	1.09e-08	1.24e-07			BV898_07094	-3.462	1.51463	8.07e-38	9.33e-37
BV898_05933	3.55982	7.63582	1.12e-08	1.27e-07			BV898_11114	-1.67405	4.33068	8.31e-38	9.61e-37
BV898_10971	-1.68892	5.71155	1.12e-08	1.28e-07			BV898_00369	-2.6416	2.48971	8.69e-38	1e-36
BV898_14846	1.80265	3.07896	1.14e-08	1.29e-07			BV898_18711	1.65208	3.57439	8.9e-38	1.03e-36
BV898_16988	-3.14883	2.0666	1.14e-08	1.29e-07			BV898_11621	-1.33056	6.63392	9.07e-38	1.05e-36
BV898_14489	-1.84156	5.70598	1.14e-08	1.29e-07			BV898_00317	-2.64808	3.9028	9.24e-38	1.07e-36
BV898_07593	1.60085	4.28221	1.18e-08	1.33e-07			BV898_00438	1.17756	5.94643	1.07e-37	1.24e-36
BV898_17989	-1.76678	3.41517	1.18e-08	1.33e-07			BV898_03363	-1.31617	4.58142	1.13e-37	1.3e-36
BV898_07216	2.83686	2.51529	1.18e-08	1.34e-07			BV898_07557	-1.87864	2.76944	1.36e-37	1.57e-36
BV898_02704	-1.8928	2.60396	1.18e-08	1.34e-07			BV898_17930	1.19759	8.25635	1.39e-37	1.59e-36
BV898_04212	1.63623	5.16347	1.19e-08	1.35e-07			BV898_18118	1.06238	5.12022	1.4e-37	1.61e-36
BV898_18186	-3.54377	1.57912	1.2e-08	1.35e-07			BV898_19379	4.13389	1.54782	1.4e-37	1.61e-36
BV898_06392	-1.70482	4.74782	1.21e-08	1.37e-07			BV898_07469	1.12176	6.28525	1.44e-37	1.66e-36
BV898_03873	-3.68549	1.63837	1.23e-08	1.39e-07			BV898_10170	-1.29178	5.94873	1.46e-37	1.67e-36
BV898_13410	2.99711	8.7767	1.24e-08	1.39e-07			BV898_07998	-2.04178	2.96052	1.48e-37	1.7e-36
BV898_17209	-1.81764	2.80826	1.25e-08	1.41e-07			BV898_11686	1.29815	7.30233	1.5e-37	1.72e-36
BV898_02718	2.01282	4.4492	1.25e-08	1.41e-07			BV898_05676	-1.0225	6.70345	1.69e-37	1.94e-36
BV898_19089	-2.08817	9.07448	1.3e-08	1.47e-07			BV898_03311	-1.44333	3.82425	1.72e-37	1.97e-36
BV898_04628	-2.09409	7.93197	1.33e-08	1.49e-07			BV898_03077	1.20877	5.54983	1.73e-37	1.97e-36
BV898_09455	-2.05867	5.81176	1.33e-08	1.49e-07			BV898_00623	-1.10006	6.75395	1.74e-37	1.98e-36
BV898_04156	1.8981	1.56747	1.36e-08	1.52e-07			BV898_14340	-1.34532	5.30323	2.01e-37	2.29e-36
BV898_11361	2.52754	0.447485	1.37e-08	1.53e-07			BV898_00645	1.14251	4.77845	2.43e-37	2.77e-36
BV898_07326	-3.02935	1.72871	1.39e-08	1.56e-07			BV898_16178	1.21423	4.88069	2.48e-37	2.82e-36
BV898_02448	1.69108	2.16821	1.4e-08	1.57e-07			BV898_12640	-1.33558	4.82153	2.53e-37	2.87e-36
BV898_19665	-2.98772	1.91073	1.4e-08	1.57e-07			BV898_19383	-2.03591	3.22648	2.68e-37	3.04e-36
BV898_16583	1.65487	3.15297	1.44e-08	1.61e-07			BV898_12513	1.32216	4.40479	2.92e-37	3.31e-36
BV898_02504	1.6087	4.81391	1.47e-08	1.64e-07			BV898_14508	-1.26523	6.44049	2.93e-37	3.32e-36
BV898_00363	1.89723	2.1216	1.47e-08	1.64e-07			BV898_11145	-1.46213	4.11999	2.98e-37	3.38e-36
BV898_02631	-1.78555	3.01094	1.47e-08	1.64e-07			BV898_04456	1.85476	6.06606	3.15e-37	3.56e-36
BV898_01539	2.2413	8.10908	1.5e-08	1.67e-07			BV898_19482	-2.41134	2.0875	3.76e-37	4.25e-36
BV898_10893	2.2916	2.01613	1.5e-08	1.67e-07			BV898_15505	-1.34406	4.25697	3.87e-37	4.37e-36
BV898_05226	3.46888	-0.769758	1.51e-08	1.68e-07			BV898_06918	-1.32162	5.35223	3.88e-37	4.38e-36
BV898_17790	2.81503	5.821	1.54e-08	1.71e-07			BV898_12638	1.0764	5.51856	4.11e-37	4.64e-36
BV898_18903	1.9349	6.10141	1.57e-08	1.74e-07			BV898_19127	-1.04821	5.43402	5.01e-37	5.65e-36
BV898_03972	-1.90735	3.17155	1.57e-08	1.74e-07			BV898_16761	2.07219	2.74662	5.27e-37	5.94e-36
BV898_16342	3.40886	2.32402	1.57e-08	1.74e-07			BV898_17237	1.12292	6.43691	5.3e-37	5.96e-36
BV898_15364	-4.53842	0.607838	1.61e-08	1.79e-07			BV898_17192	1.49761	3.84418	5.43e-37	6.1e-36
BV898_11211	1.72981	3.20338	1.63e-08	1.8e-07			BV898_09074	1.38903	4.70297	5.48e-37	6.16e-36
BV898_11165	2.08848	4.90278	1.65e-08	1.83e-07			BV898_00679	-1.36544	4.57113	5.5e-37	6.18e-36
BV898_06242	-2.08177	2.20153	1.67e-08	1.84e-07			BV898_10667	-1.17609	5.5515	5.76e-37	6.46e-36
BV898_07775	1.53674	4.08314	1.69e-08	1.86e-07			BV898_16150	-1.4797	7.35703	6.41e-37	7.18e-36
BV898_05067	-2.5345	4.80289	1.69e-08	1.86e-07			BV898_09652	-1.46532	4.08838	7.13e-37	7.99e-36
BV898_16452	3.66779	7.38401	1.7e-08	1.87e-07			BV898_01814	-1.17443	7.05578	7.85e-37	8.79e-36
BV898_15589	-1.66854	5.20298	1.73e-08	1.9e-07			BV898_11486	-2.71156	2.06422	7.85e-37	8.79e-36
BV898_15429	3.28707	6.61783	1.73e-08	1.9e-07			BV898_03268	1.16081	7.42112	8.24e-37	9.21e-36
BV898_04544	-1.64961	5.48118	1.75e-08	1.92e-07			BV898_03294	-1.11793	4.6642	8.72e-37	9.74e-36
BV898_04586	1.98716	3.81994	1.75e-08	1.92e-07			BV898_10449	-1.23382	5.50703	8.76e-37	9.78e-36
BV898_08941	-1.87543	5.99726	1.76e-08	1.93e-07			BV898_12218	-1.93376	3.42771	8.91e-37	9.94e-36
BV898_14955	1.70231	5.84276	1.76e-08	1.94e-07			BV898_11511	2.6933	2.53018	9.17e-37	1.02e-35
BV898_11992	-1.89558	6.04215	1.79e-08	1.96e-07			BV898_10832	-2.80054	1.77683	9.73e-37	1.08e-35
BV898_03935	-2.06981	2.58862	1.79e-08	1.96e-07			BV898_15591	1.0153	5.63784	1.03e-36	1.14e-35
BV898_09843	3.52326	-0.209275	1.85e-08	2.02e-07			BV898_17861	-5.42567	0.48395	1.07e-36	1.2e-35
BV898_01090	-1.89268	6.42527	1.85e-08	2.03e-07			BV898_01355	1.0643	5.23442	1.13e-36	1.26e-35
BV898_02037	-2.38296	6.21094	1.93e-08	2.11e-07			BV898_12504	-2.22671	2.62814	1.17e-36	1.3e-35
BV898_00025	1.53675	4.22953	1.99e-08	2.17e-07			BV898_14665	1.0972	5.46073	1.21e-36	1.34e-35
BV898_09090	2.07457	1.76251	1.99e-08	2.18e-07			BV898_01228	-1.41967	4.16731	1.28e-36	1.42e-35
BV898_18731	4.22264	-1.12508	2.02e-08	2.2e-07			BV898_12091	-1.80257	2.87671	1.45e-36	1.61e-35
BV898_07803	1.88395	2.76507	2.03e-08	2.21e-07			BV898_11210	1.74279	3.92923	1.49e-36	1.65e-35
BV898_07858	-1.52463	4.53704	2.05e-08	2.23e-07			BV898_16257	-1.72801	9.4718	1.5e-36	1.66e-35
BV898_01258	-1.77065	3.55266	2.06e-08	2.24e-07			BV898_10878	1.08215	7.80604	1.53e-36	1.69e-35
BV898_16025	1.9101	8.38576	2.11e-08	2.3e-07			BV898_18571	-1.18517	5.97956	1.77e-36	1.95e-35
BV898_04829	3.17704	5.86412	2.11e-08	2.3e-07			BV898_15459	-1.97148	2.68561	1.94e-36	2.14e-35
BV898_00647	-2.187	2.92665	2.12e-08	2.3e-07			BV898_17706	-1.13165	4.55988	1.97e-36	2.18e-35
BV898_11673	-1.65735	5.86027	2.13e-08	2.31e-07			BV898_13762	3.38352	1.28176	2.03e-36	2.24e-35
BV898_17730	-1.69809	5.15609	2.13e-08	2.31e-07			BV898_13912	-2.17304	2.59503	2.05e-36	2.26e-35
BV898_18009	-1.71036	5.69961	2.14e-08	2.32e-07			BV898_13405	-1.26762	4.76598	2.26e-36	2.48e-35
BV898_13329	2.01239	6.55699	2.14e-08	2.32e-07			BV898_19449	-3.13086	1.3196	2.43e-36	2.67e-35
BV898_14992	-2.00102	7.42292	2.15e-08	2.32e-07			BV898_01621	1.27306	4.51571	2.43e-36	2.67e-35
BV898_06800	-1.58072	5.23877	2.16e-08	2.33e-07			BV898_16364	-1.38015	4.94663	2.48e-36	2.72e-35
BV898_04456	2.63991	8.22673	2.16e-08	2.33e-07			BV898_00689	1.01728	6.03599	2.8e-36	3.07e-35
BV898_00631	-1.62347	4.55863	2.16e-08	2.33e-07			BV898_13629	1.02471	7.63902	2.81e-36	3.08e-35
BV898_13894	-1.73703	5.4831	2.16e-08	2.33e-07			BV898_07606	-1.15798	4.68347	2.95e-36	3.23e-35
BV898_16662	1.85581	5.1698	2.16e-08	2.33e-07			BV898_15829	-1.73447	3.77828	3.08e-36	3.37e-35
BV898_06166	1.60039	5.09426	2.19e-08	2.36e-07			BV898_19204	-1.41436	3.92895	3.34e-36	3.65e-35
BV898_13292	2.83066	1.13597	2.25e-08	2.42e-07			BV898_15440	-2.12427	2.98429	3.82e-36	4.17e-35
BV898_16055	1.78499	2.1969	2.26e-08	2.42e-07			BV898_00674	-1.73842	3.43481	4.12e-36	4.5e-35
BV898_14184	-1.92114	8.90263	2.26e-08	2.42e-07			BV898_14383	-1.41924	7.08718	4.44e-36	4.85e-35
BV898_09085	-4.12894	0.208938	2.35e-08	2.52e-07			BV898_06896	3.98633	0.637968	4.74e-36	5.17e-35
BV898_09754	2.7489	4.11335	2.35e-08	2.52e-07			BV898_10638	1.08579	6.65296	4.91e-36	5.34e-35
BV898_16195	2.43656	6.71606	2.38e-08	2.55e-07			BV898_07916	-1.03281	5.20539	5.21e-36	5.67e-35
BV898_04814	-1.74804	5.3787	2.39e-08	2.56e-07			BV898_03109	-1.31944	4.31648	5.28e-36	5.75e-35
BV898_00645	3.22601	7.05201	2.4e-08	2.57e-07			BV898_13753	-1.153	5.39634	6.16e-36	6.69e-35
BV898_01573	1.81384	6.72847	2.42e-08	2.59e-07			BV898_12467	1.19049	8.34407	6.37e-36	6.91e-35
BV898_10262	3.88562	10.4347	2.45e-08	2.62e-07			BV898_08873	1.08144	8.63158	6.37e-36	6.91e-35
BV898_09414	1.55767	5.24821	2.51e-08	2.68e-07			BV898_14498	1.31789	5.28965	6.46e-36	7e-35
BV898_16984	-1.76418	3.52715	2.53e-08	2.7e-07			BV898_13470	1.73101	4.17044	6.6e-36	7.15e-35
BV898_17380	3.27728	0.524575	2.54e-08	2.71e-07			BV898_01107	1.23457	5.99196	6.72e-36	7.27e-35
BV898_01085	-1.71794	4.00054	2.54e-08	2.71e-07			BV898_17438	-2.34009	2.60107	6.87e-36	7.43e-35
BV898_06099	-2.12135	2.90913	2.54e-08	2.71e-07			BV898_17435	-1.46497	3.79472	7.41e-36	8.02e-35
BV898_17184	-1.75342	6.09457	2.56e-08	2.72e-07			BV898_01484	1.86672	3.26977	7.89e-36	8.52e-35
BV898_02809	-1.75896	5.22272	2.56e-08	2.72e-07			BV898_04891	-1.14454	8.18322	8.21e-36	8.87e-35
BV898_08360	-2.15051	1.8654	2.58e-08	2.74e-07			BV898_03043	-4.43812	0.474858	8.63e-36	9.31e-35
BV898_12785	-2.08374	2.0068	2.61e-08	2.77e-07			BV898_10806	-3.25023	3.21917	9.39e-36	1.01e-34
BV898_00715	3.18723	6.60346	2.61e-08	2.77e-07			BV898_14707	-1.26855	4.21873	1e-35	1.08e-34
BV898_04453	-1.5271	4.37573	2.62e-08	2.77e-07			BV898_10869	-1.35285	4.37615	1.05e-35	1.13e-34
BV898_05363	2.19378	1.77886	2.71e-08	2.87e-07			BV898_14941	1.01481	7.21437	1.12e-35	1.2e-34
BV898_07343	-1.66477	5.26264	2.73e-08	2.89e-07			BV898_15604	2.21505	3.15557	1.35e-35	1.46e-34
BV898_07352	1.54518	3.18072	2.73e-08	2.89e-07			BV898_09767	1.11671	5.45215	1.36e-35	1.46e-34
BV898_15196	-1.69917	4.35022	2.74e-08	2.9e-07			BV898_15909	-1.97994	3.34145	1.39e-35	1.49e-34
BV898_06994	3.87364	8.43142	2.75e-08	2.9e-07			BV898_16997	-1.1272	7.65324	1.53e-35	1.64e-34
BV898_15192	1.83389	3.83635	2.76e-08	2.91e-07			BV898_08236	1.22939	4.16627	1.57e-35	1.69e-34
BV898_17377	-1.83647	6.09575	2.77e-08	2.92e-07			BV898_12260	-1.87475	3.05915	1.7e-35	1.82e-34
BV898_13899	1.51551	4.1101	2.82e-08	2.97e-07			BV898_06166	1.2004	4.72361	1.89e-35	2.02e-34
BV898_09545	2.10914	3.10187	2.83e-08	2.98e-07			BV898_10352	1.22308	5.87773	2.14e-35	2.29e-34
BV898_07386	-1.84777	3.11982	2.86e-08	3.01e-07			BV898_10755	-2.11855	2.79487	2.48e-35	2.65e-34
BV898_07551	-1.8848	3.13634	2.86e-08	3.01e-07			BV898_12190	-1.19043	6.0941	2.52e-35	2.69e-34
BV898_17684	2.16938	1.03472	2.88e-08	3.03e-07			BV898_17048	2.26785	6.39641	2.58e-35	2.75e-34
BV898_18884	-7.57801	-0.0405037	2.9e-08	3.04e-07			BV898_04845	1.01902	7.54976	2.59e-35	2.76e-34
BV898_00564	-1.65043	5.91059	2.92e-08	3.07e-07			BV898_14209	-1.10107	5.27182	2.71e-35	2.89e-34
BV898_01136	-1.63034	3.63444	2.93e-08	3.07e-07			BV898_01322	-1.14069	6.41972	2.77e-35	2.95e-34
BV898_12492	-1.71592	4.39825	3.04e-08	3.19e-07			BV898_13851	2.46706	2.18784	3.06e-35	3.26e-34
BV898_00257	1.60681	3.90247	3.05e-08	3.19e-07			BV898_12846	-1.23353	4.12444	3.08e-35	3.27e-34
BV898_09501	2.44112	7.57952	3.08e-08	3.22e-07			BV898_15082	1.18798	7.19197	3.29e-35	3.49e-34
BV898_16732	-2.35863	2.27143	3.11e-08	3.25e-07			BV898_18324	-1.29126	4.3003	3.45e-35	3.67e-34
BV898_15234	2.81318	5.44262	3.15e-08	3.29e-07			BV898_03163	-1.42833	4.72889	3.47e-35	3.68e-34
BV898_18708	2.05016	3.92162	3.16e-08	3.3e-07			BV898_07098	1.19859	4.76816	3.81e-35	4.04e-34
BV898_07158	-1.58374	4.3404	3.27e-08	3.42e-07			BV898_11912	1.07518	6.46846	3.82e-35	4.04e-34
BV898_06875	1.72334	2.15288	3.3e-08	3.44e-07			BV898_04590	2.3511	2.79496	4.21e-35	4.46e-34
BV898_09020	2.32352	6.59125	3.3e-08	3.44e-07			BV898_03419	-1.55968	3.93581	4.84e-35	5.12e-34
BV898_11463	1.55316	3.81478	3.3e-08	3.44e-07			BV898_11671	0.995395	7.0958	5.73e-35	6.06e-34
BV898_14922	2.26542	7.71225	3.39e-08	3.53e-07			BV898_08184	-1.54052	3.61632	5.94e-35	6.27e-34
BV898_08604	2.80641	5.7707	3.41e-08	3.54e-07			BV898_15364	-4.32788	0.617074	6e-35	6.32e-34
BV898_04025	1.45776	4.33779	3.41e-08	3.55e-07			BV898_06474	-1.65965	3.6721	6e-35	6.32e-34
BV898_02469	2.5651	5.50152	3.43e-08	3.56e-07			BV898_07233	-3.34676	4.28225	6.08e-35	6.4e-34
BV898_08397	-2.32106	1.3179	3.51e-08	3.64e-07			BV898_05729	1.74329	3.86496	6.22e-35	6.55e-34
BV898_03880	-1.82824	4.21943	3.57e-08	3.7e-07			BV898_17743	-1.56722	8.89658	6.3e-35	6.62e-34
BV898_05648	-1.51416	4.92023	3.59e-08	3.71e-07			BV898_06229	1.09328	5.04914	6.48e-35	6.81e-34
BV898_12395	-1.64726	3.4089	3.64e-08	3.76e-07			BV898_08658	-2.19049	2.33627	6.67e-35	7.01e-34
BV898_10284	3.05414	8.88444	3.64e-08	3.76e-07			BV898_12110	-3.34888	1.1915	6.78e-35	7.11e-34
BV898_10806	-2.22696	2.30504	3.65e-08	3.77e-07			BV898_10241	-1.13962	5.33925	7.04e-35	7.38e-34
BV898_11754	-7.58142	-0.0377452	3.67e-08	3.79e-07			BV898_15150	-2.12604	3.02205	7.4e-35	7.76e-34
BV898_14536	2.12605	1.97025	3.7e-08	3.82e-07			BV898_05168	1.11128	6.42609	7.53e-35	7.88e-34
BV898_13008	1.8405	4.82484	3.72e-08	3.83e-07			BV898_18140	-1.10327	4.652	7.99e-35	8.37e-34
BV898_03824	-1.88227	5.89179	3.72e-08	3.83e-07			BV898_11982	-1.74657	2.99265	8.97e-35	9.38e-34
BV898_10242	-2.65218	2.2171	3.73e-08	3.84e-07			BV898_19402	-2.49554	2.34968	9.01e-35	9.42e-34
BV898_15100	-1.54927	4.65207	3.78e-08	3.89e-07			BV898_16447	-4.24332	0.928955	9.47e-35	9.89e-34
BV898_05592	2.94388	1.52886	3.8e-08	3.91e-07			BV898_00670	1.12979	4.69158	9.48e-35	9.9e-34
BV898_13206	2.02693	3.76909	3.81e-08	3.92e-07			BV898_04562	-1.61999	3.56562	9.55e-35	9.97e-34
BV898_02322	1.73528	6.20138	3.82e-08	3.92e-07			BV898_13584	-0.950287	6.26286	9.61e-35	1e-33
BV898_17649	-1.83431	2.79189	3.85e-08	3.95e-07			BV898_12850	3.33815	1.13171	1.2e-34	1.25e-33
BV898_00442	1.83775	5.90623	3.87e-08	3.97e-07			BV898_05104	1.00881	7.25494	1.26e-34	1.31e-33
BV898_15797	-3.08103	1.18107	3.94e-08	4.04e-07			BV898_10052	-5.19801	0.269246	1.3e-34	1.35e-33
BV898_15783	2.93098	-0.61353	3.95e-08	4.04e-07			BV898_10789	-1.3098	4.61623	1.35e-34	1.41e-33
BV898_16777	-1.68681	4.98678	3.98e-08	4.07e-07			BV898_02883	-1.46237	3.70399	1.38e-34	1.43e-33
BV898_17082	1.80849	4.86305	3.99e-08	4.08e-07			BV898_17251	-2.50197	1.99803	1.39e-34	1.44e-33
BV898_18486	2.12929	1.74615	4.06e-08	4.14e-07			BV898_00811	1.18787	4.98238	1.42e-34	1.47e-33
BV898_13802	-1.6376	5.44164	4.07e-08	4.15e-07			BV898_11001	1.04329	6.74194	1.44e-34	1.5e-33
BV898_06953	-1.97109	5.87239	4.11e-08	4.19e-07			BV898_13848	0.986348	6.44348	1.51e-34	1.56e-33
BV898_00447	1.53644	5.2295	4.14e-08	4.22e-07			BV898_01949	2.15014	6.906	1.58e-34	1.63e-33
BV898_14921	3.173	9.05894	4.17e-08	4.24e-07			BV898_03217	-1.06194	6.45027	1.6e-34	1.65e-33
BV898_01273	-1.74037	6.03476	4.17e-08	4.24e-07			BV898_08579	-3.67286	0.905355	1.66e-34	1.72e-33
BV898_06160	2.4401	0.643024	4.19e-08	4.26e-07			BV898_08932	-2.27907	2.84268	1.68e-34	1.74e-33
BV898_18187	-3.0108	1.40832	4.21e-08	4.28e-07			BV898_15740	-2.46951	2.6361	1.84e-34	1.9e-33
BV898_04804	-2.00451	7.20754	4.33e-08	4.4e-07			BV898_15427	-1.56543	4.0876	1.87e-34	1.93e-33
BV898_06997	-1.85329	3.77949	4.39e-08	4.45e-07			BV898_08445	0.971466	6.03626	1.96e-34	2.02e-33
BV898_06179	3.48035	7.21313	4.42e-08	4.48e-07			BV898_17741	-1.72776	7.12047	2.38e-34	2.45e-33
BV898_04199	1.86365	3.70526	4.48e-08	4.54e-07			BV898_10964	0.974612	7.52785	2.39e-34	2.46e-33
BV898_11144	-1.68178	5.65048	4.59e-08	4.65e-07			BV898_08210	-1.41724	8.09038	2.46e-34	2.53e-33
BV898_13514	2.92764	-0.545372	4.6e-08	4.66e-07			BV898_14763	-4.81882	0.532944	2.56e-34	2.63e-33
BV898_09653	1.94534	1.49056	4.6e-08	4.66e-07			BV898_14075	0.957976	6.21126	2.65e-34	2.72e-33
BV898_17192	1.67774	2.47032	4.61e-08	4.66e-07			BV898_18212	-1.68884	3.48433	3.01e-34	3.08e-33
BV898_10517	-2.24979	4.22381	4.61e-08	4.66e-07			BV898_17383	1.4335	3.92287	3.14e-34	3.22e-33
BV898_06982	-1.49188	4.41933	4.74e-08	4.79e-07			BV898_19516	-3.5124	1.7175	3.17e-34	3.25e-33
BV898_10638	1.67222	5.72586	4.82e-08	4.86e-07			BV898_15151	-1.94788	3.49295	3.76e-34	3.85e-33
BV898_00580	1.83458	4.13011	4.84e-08	4.87e-07			BV898_06176	-0.982847	6.40805	4.01e-34	4.11e-33
BV898_10718	1.58335	3.70725	4.89e-08	4.93e-07			BV898_12264	-2.34831	2.24733	4.12e-34	4.21e-33
BV898_09430	2.029	6.53131	4.96e-08	5e-07			BV898_05934	-1.0802	5.76265	4.51e-34	4.61e-33
BV898_18902	3.29621	6.86413	4.98e-08	5.01e-07			BV898_12182	1.07131	5.6194	5.1e-34	5.2e-33
BV898_10753	-2.189	2.00967	5.02e-08	5.05e-07			BV898_18299	-1.70157	4.90176	5.44e-34	5.55e-33
BV898_16026	2.04361	6.46032	5.08e-08	5.11e-07			BV898_16794	-2.67813	1.71102	5.49e-34	5.59e-33
BV898_13858	-1.61894	3.63918	5.13e-08	5.15e-07			BV898_12024	-1.18152	5.13261	5.49e-34	5.59e-33
BV898_00862	-2.07006	9.66545	5.16e-08	5.18e-07			BV898_12144	1.23507	4.49657	5.98e-34	6.09e-33
BV898_08493	3.05861	5.31829	5.17e-08	5.18e-07			BV898_00409	-3.64447	0.877136	6.34e-34	6.45e-33
BV898_03472	1.94315	9.46486	5.21e-08	5.22e-07			BV898_00981	-2.65004	4.8008	6.45e-34	6.56e-33
BV898_15740	-2.37921	3.66649	5.27e-08	5.27e-07			BV898_00604	-0.936902	5.74738	6.49e-34	6.59e-33
BV898_12805	-1.91371	4.3593	5.3e-08	5.3e-07			BV898_02728	-2.3299	2.38878	7.06e-34	7.17e-33
BV898_00479	2.30781	1.54303	5.31e-08	5.31e-07			BV898_17212	-1.45517	3.78546	7.07e-34	7.17e-33
BV898_18674	-1.69033	5.47122	5.32e-08	5.31e-07			BV898_00994	1.16688	5.54068	7.71e-34	7.81e-33
BV898_00178	1.75793	6.83088	5.36e-08	5.35e-07			BV898_12368	1.18835	5.19801	8.86e-34	8.98e-33
BV898_07810	1.70626	2.6022	5.37e-08	5.35e-07			BV898_00792	-3.53165	1.27998	1e-33	1.01e-32
BV898_10354	1.72801	4.49037	5.37e-08	5.35e-07			BV898_17754	1.06597	7.61752	1.01e-33	1.02e-32
BV898_01822	2.24736	10.6889	5.42e-08	5.4e-07			BV898_00590	1.0081	6.62257	1.08e-33	1.1e-32
BV898_12491	1.66223	4.37741	5.47e-08	5.44e-07			BV898_00260	-1.28213	4.78906	1.17e-33	1.19e-32
BV898_16020	-2.24121	1.6633	5.47e-08	5.44e-07			BV898_01559	-1.09562	4.56214	1.25e-33	1.27e-32
BV898_06097	-1.8608	2.69319	5.52e-08	5.48e-07			BV898_03449	-1.53534	3.28366	1.35e-33	1.36e-32
BV898_08750	-1.71081	5.13424	5.54e-08	5.5e-07			BV898_18139	-1.46601	4.2342	1.46e-33	1.47e-32
BV898_08640	1.86804	7.61814	5.58e-08	5.54e-07			BV898_14514	-1.35708	10.7446	1.47e-33	1.48e-32
BV898_06766	1.53504	3.05836	5.68e-08	5.64e-07			BV898_14487	0.935038	5.61112	1.74e-33	1.75e-32
BV898_10032	3.27793	-0.857767	5.72e-08	5.67e-07			BV898_08593	-1.77002	3.15437	1.96e-33	1.97e-32
BV898_01751	1.8913	7.4134	5.72e-08	5.67e-07			BV898_07207	1.03806	5.97215	1.98e-33	1.99e-32
BV898_06250	-7.58213	-0.0366313	5.74e-08	5.68e-07			BV898_12592	1.9501	2.67285	2.4e-33	2.41e-32
BV898_04458	1.58295	3.18554	5.75e-08	5.69e-07			BV898_05832	-2.20752	2.44366	2.57e-33	2.58e-32
BV898_19478	-1.55999	4.07792	5.79e-08	5.73e-07			BV898_00445	0.97249	6.83769	2.58e-33	2.58e-32
BV898_04612	-1.50084	4.16406	5.83e-08	5.76e-07			BV898_11600	1.63848	3.76843	2.66e-33	2.66e-32
BV898_14159	2.06718	8.43334	5.87e-08	5.79e-07			BV898_01713	1.03943	5.21344	2.69e-33	2.69e-32
BV898_02204	1.64442	4.10501	5.91e-08	5.83e-07			BV898_12022	1.08245	5.91807	3.21e-33	3.22e-32
BV898_05507	-2.3513	4.24023	6.01e-08	5.92e-07			BV898_08162	-2.80207	4.00516	3.28e-33	3.29e-32
BV898_07795	-1.57862	4.72589	6.19e-08	6.1e-07			BV898_03533	-2.59704	7.44656	3.29e-33	3.29e-32
BV898_12555	1.52972	4.71495	6.27e-08	6.17e-07			BV898_15069	-1.27624	4.12525	3.79e-33	3.79e-32
BV898_18860	2.81545	1.08346	6.48e-08	6.37e-07			BV898_02137	-1.15909	4.81137	3.86e-33	3.86e-32
BV898_18412	-1.54188	4.95394	6.58e-08	6.47e-07			BV898_16789	-4.08511	1.45326	3.89e-33	3.88e-32
BV898_16129	-1.99955	5.20888	6.6e-08	6.49e-07			BV898_05386	0.982135	5.94275	3.93e-33	3.92e-32
BV898_14433	-3.05518	0.629001	6.91e-08	6.78e-07			BV898_10950	-4.08226	0.863793	4.64e-33	4.63e-32
BV898_08110	-1.63928	5.29192	6.99e-08	6.86e-07			BV898_15457	-2.07863	2.9496	5.53e-33	5.51e-32
BV898_08684	2.19146	1.91638	7.04e-08	6.9e-07			BV898_02796	-3.15581	1.34088	5.96e-33	5.94e-32
BV898_00134	2.04959	7.87796	7.06e-08	6.91e-07			BV898_09003	-0.998033	6.60898	6.46e-33	6.42e-32
BV898_01462	-1.9047	4.96565	7.06e-08	6.91e-07			BV898_11430	1.13755	7.49217	6.87e-33	6.82e-32
BV898_07648	2.66989	0.402202	7.09e-08	6.93e-07			BV898_14230	-2.46562	1.78004	7.12e-33	7.07e-32
BV898_18891	-1.55159	5.61981	7.1e-08	6.94e-07			BV898_09899	-2.11625	3.95217	7.41e-33	7.35e-32
BV898_16663	2.22736	5.57634	7.12e-08	6.95e-07			BV898_18699	-1.57403	3.79158	7.55e-33	7.49e-32
BV898_16213	1.76907	1.53647	7.15e-08	6.98e-07			BV898_11314	-1.33513	4.45514	7.58e-33	7.51e-32
BV898_15704	-1.64824	5.0654	7.16e-08	6.98e-07			BV898_13029	-1.04632	6.08257	8.03e-33	7.96e-32
BV898_13751	-1.66859	4.77591	7.23e-08	7.05e-07			BV898_08225	-4.26193	0.768676	8.46e-33	8.37e-32
BV898_01135	-1.47962	4.10842	7.27e-08	7.08e-07			BV898_10680	-1.60159	4.88811	9.84e-33	9.73e-32
BV898_09657	-1.90648	6.38381	7.31e-08	7.11e-07			BV898_14908	-1.10114	4.60476	1.06e-32	1.05e-31
BV898_01076	2.52006	11.9774	7.34e-08	7.14e-07			BV898_15938	-1.53972	3.73778	1.08e-32	1.07e-31
BV898_07045	-2.54106	2.4504	7.36e-08	7.15e-07			BV898_15398	1.41555	4.8747	1.09e-32	1.08e-31
BV898_04647	-1.50884	4.59267	7.36e-08	7.15e-07			BV898_05071	1.07393	6.64469	1.2e-32	1.19e-31
BV898_01662	-1.72545	3.76988	7.4e-08	7.19e-07			BV898_07934	1.00382	5.74557	1.21e-32	1.2e-31
BV898_12451	-1.62725	5.26104	7.46e-08	7.24e-07			BV898_09195	0.930629	6.16512	1.22e-32	1.2e-31
BV898_19275	1.6541	2.61239	7.51e-08	7.28e-07			BV898_08951	-1.07423	7.78275	1.25e-32	1.23e-31
BV898_14447	-1.93198	5.15567	7.56e-08	7.33e-07			BV898_00662	-1.18908	10.2973	1.28e-32	1.26e-31
BV898_03522	-1.97744	4.56027	7.63e-08	7.39e-07			BV898_16026	1.52607	6.73252	1.29e-32	1.27e-31
BV898_03476	-1.94564	7.31274	7.73e-08	7.48e-07			BV898_11149	-1.04887	5.58463	1.39e-32	1.37e-31
BV898_04146	-1.84303	3.9024	7.88e-08	7.61e-07			BV898_06305	-1.03145	6.8966	1.43e-32	1.41e-31
BV898_06165	-1.74642	3.4917	8.06e-08	7.79e-07			BV898_05990	-2.98022	1.54664	1.52e-32	1.49e-31
BV898_09054	-1.64669	5.70659	8.21e-08	7.93e-07			BV898_06865	-1.86697	2.87373	1.53e-32	1.5e-31
BV898_13447	2.43323	4.9455	8.37e-08	8.07e-07			BV898_05260	-1.08753	6.82488	1.65e-32	1.62e-31
BV898_09457	-2.4974	5.15944	8.39e-08	8.09e-07			BV898_15233	1.24015	5.20856	1.7e-32	1.67e-31
BV898_09876	-1.66097	4.00722	8.4e-08	8.1e-07			BV898_09153	-2.78753	2.05336	1.86e-32	1.82e-31
BV898_06738	2.27257	0.989063	8.48e-08	8.17e-07			BV898_14146	-1.50335	4.81102	2.1e-32	2.06e-31
BV898_16257	-2.14156	9.12321	8.49e-08	8.17e-07			BV898_04675	1.4012	4.97478	2.31e-32	2.25e-31
BV898_10874	2.18607	1.61028	8.54e-08	8.21e-07			BV898_02274	0.93315	6.31471	2.38e-32	2.33e-31
BV898_00200	-2.31274	6.68115	8.54e-08	8.21e-07			BV898_04474	-0.942623	7.55014	2.39e-32	2.34e-31
BV898_17219	1.54307	3.13465	8.55e-08	8.21e-07			BV898_15299	2.10522	3.23927	2.7e-32	2.63e-31
BV898_11597	-1.51197	4.94335	8.55e-08	8.21e-07			BV898_08556	1.20184	7.83235	3.2e-32	3.12e-31
BV898_19188	-2.35027	1.95911	8.66e-08	8.31e-07			BV898_06625	0.940477	6.26601	3.21e-32	3.12e-31
BV898_15272	-1.88058	2.44067	8.67e-08	8.31e-07			BV898_02798	-1.33455	3.90116	3.71e-32	3.61e-31
BV898_01810	2.05963	7.46084	8.71e-08	8.34e-07			BV898_01028	0.895571	6.18922	3.76e-32	3.66e-31
BV898_10596	1.56035	2.83226	8.74e-08	8.36e-07			BV898_15429	1.54234	4.21997	5.01e-32	4.87e-31
BV898_05678	-1.48356	3.96633	8.77e-08	8.39e-07			BV898_15450	-2.25489	1.90824	5.02e-32	4.88e-31
BV898_18904	3.7561	9.46845	8.86e-08	8.47e-07			BV898_16868	-1.21362	5.72092	5.16e-32	5.01e-31
BV898_07586	2.18724	3.00076	9.01e-08	8.61e-07			BV898_10797	-4.79437	0.499985	5.19e-32	5.04e-31
BV898_14181	2.40816	5.5932	9.06e-08	8.65e-07			BV898_01094	-1.1735	4.88208	5.2e-32	5.04e-31
BV898_01901	-1.59857	3.99977	9.1e-08	8.68e-07			BV898_15565	-2.21236	2.83072	5.35e-32	5.18e-31
BV898_04801	1.48639	3.23879	9.15e-08	8.72e-07			BV898_06684	1.04112	6.48555	5.62e-32	5.44e-31
BV898_16514	1.47456	3.435	9.2e-08	8.77e-07			BV898_20151	4.40221	0.543652	5.75e-32	5.56e-31
BV898_00916	1.82314	8.24174	9.44e-08	8.99e-07			BV898_08918	-1.40943	3.69552	5.88e-32	5.69e-31
BV898_16684	1.44122	3.23681	9.48e-08	9.02e-07			BV898_01950	2.37627	6.8584	6.68e-32	6.45e-31
BV898_03442	-1.82723	4.52157	9.6e-08	9.13e-07			BV898_18587	-1.48565	3.31268	6.97e-32	6.73e-31
BV898_10451	1.56815	3.72755	9.63e-08	9.15e-07			BV898_15668	-1.14137	4.35144	6.99e-32	6.74e-31
BV898_07974	-1.60479	6.00893	9.67e-08	9.18e-07			BV898_10295	1.8547	4.02636	8.06e-32	7.77e-31
BV898_15759	4.34249	-1.09734	9.67e-08	9.18e-07			BV898_07417	-1.24383	8.0826	8.22e-32	7.92e-31
BV898_08999	3.35664	7.77167	9.95e-08	9.44e-07			BV898_16605	-1.36964	4.01907	8.28e-32	7.97e-31
BV898_18185	-2.4793	1.09642	1.03e-07	9.75e-07			BV898_06985	-0.975952	7.73888	8.41e-32	8.09e-31
BV898_16244	-1.6294	3.16772	1.05e-07	9.99e-07			BV898_04199	1.28963	4.84654	9.21e-32	8.86e-31
BV898_19194	-2.93711	2.05767	1.06e-07	1e-06			BV898_00150	-2.09814	2.70672	9.82e-32	9.43e-31
BV898_16919	2.46921	4.04883	1.07e-07	1.01e-06			BV898_15615	-1.95231	2.66582	1e-31	9.63e-31
BV898_04233	-1.63514	4.45842	1.07e-07	1.01e-06			BV898_19221	-2.24768	2.67949	1.02e-31	9.82e-31
BV898_16927	-2.37816	6.25392	1.07e-07	1.02e-06			BV898_19036	1.10311	7.213	1.2e-31	1.15e-30
BV898_17768	-1.54369	5.14834	1.09e-07	1.03e-06			BV898_00581	-1.43304	3.76253	1.35e-31	1.29e-30
BV898_03407	1.48417	5.50863	1.11e-07	1.05e-06			BV898_15456	-1.25162	6.87545	1.43e-31	1.37e-30
BV898_06194	1.92133	4.89143	1.12e-07	1.06e-06			BV898_18685	-1.42229	5.18274	1.48e-31	1.42e-30
BV898_04401	1.88891	9.68872	1.14e-07	1.08e-06			BV898_09100	-1.64452	3.3396	1.55e-31	1.49e-30
BV898_03788	1.80789	8.83653	1.15e-07	1.08e-06			BV898_13901	-1.13463	8.31926	1.59e-31	1.52e-30
BV898_14428	1.39344	3.5733	1.16e-07	1.09e-06			BV898_15305	1.08625	4.66006	1.72e-31	1.65e-30
BV898_15399	1.5181	3.75808	1.16e-07	1.09e-06			BV898_08754	0.920039	5.80362	1.73e-31	1.65e-30
BV898_09089	2.20033	3.35242	1.18e-07	1.11e-06			BV898_16905	1.24983	6.83221	1.77e-31	1.68e-30
BV898_02863	-1.78761	8.20119	1.22e-07	1.15e-06			BV898_03197	-1.74409	3.23119	1.8e-31	1.71e-30
BV898_03971	1.37978	4.18387	1.23e-07	1.15e-06			BV898_10992	0.92655	6.14605	1.83e-31	1.75e-30
BV898_12271	2.71884	7.92511	1.23e-07	1.15e-06			BV898_00261	-2.08789	2.15164	1.86e-31	1.77e-30
BV898_20325	-3.17602	1.73955	1.23e-07	1.15e-06			BV898_02443	-1.12191	4.85546	1.9e-31	1.81e-30
BV898_05248	-1.56867	5.63664	1.24e-07	1.16e-06			BV898_05318	1.05497	4.98121	1.93e-31	1.83e-30
BV898_15428	1.63901	5.40962	1.25e-07	1.17e-06			BV898_04186	-1.3326	9.14923	2.04e-31	1.93e-30
BV898_13587	-2.08199	2.4013	1.27e-07	1.19e-06			BV898_15405	1.09885	7.69811	2.21e-31	2.09e-30
BV898_10208	-1.96217	5.19635	1.27e-07	1.19e-06			BV898_16850	0.941766	5.75249	2.36e-31	2.24e-30
BV898_06072	-1.79174	2.91762	1.28e-07	1.2e-06			BV898_02190	1.01778	8.09935	2.53e-31	2.4e-30
BV898_17736	3.20146	-0.561099	1.28e-07	1.2e-06			BV898_14148	-1.29769	5.31817	2.56e-31	2.43e-30
BV898_05915	-2.68648	1.49751	1.29e-07	1.21e-06			BV898_09797	1.48787	3.34292	2.71e-31	2.57e-30
BV898_19377	1.52463	3.17631	1.3e-07	1.21e-06			BV898_08019	-1.02973	7.61345	2.87e-31	2.72e-30
BV898_01078	2.16312	11.3082	1.31e-07	1.22e-06			BV898_01782	-0.893743	5.93366	3.1e-31	2.93e-30
BV898_01554	2.14603	4.42165	1.33e-07	1.24e-06			BV898_06179	1.21802	3.93055	3.28e-31	3.1e-30
BV898_05133	2.9972	-0.38726	1.34e-07	1.25e-06			BV898_03964	-1.6839	2.76186	3.35e-31	3.16e-30
BV898_10065	-1.77556	4.20559	1.34e-07	1.25e-06			BV898_03054	-3.03238	1.03082	3.59e-31	3.39e-30
BV898_12119	-1.57016	4.63615	1.37e-07	1.27e-06			BV898_09231	1.28541	3.81031	3.72e-31	3.51e-30
BV898_08784	2.06766	5.98272	1.39e-07	1.29e-06			BV898_15248	-1.38902	4.00262	4.07e-31	3.83e-30
BV898_16538	2.05503	1.37124	1.39e-07	1.29e-06			BV898_01778	0.992625	6.39302	4.23e-31	3.98e-30
BV898_10164	-1.46003	4.45836	1.39e-07	1.29e-06			BV898_12386	-2.29839	1.86975	4.45e-31	4.19e-30
BV898_16150	-1.54226	5.63459	1.42e-07	1.32e-06			BV898_04431	-1.54499	3.46458	4.49e-31	4.23e-30
BV898_08332	-1.76772	7.28105	1.44e-07	1.34e-06			BV898_11983	-1.18546	4.50201	4.86e-31	4.57e-30
BV898_08347	-1.53829	3.33056	1.45e-07	1.34e-06			BV898_05042	-1.72827	2.84489	4.91e-31	4.61e-30
BV898_01250	1.43954	4.36733	1.45e-07	1.34e-06			BV898_04579	-0.917506	6.09613	5.27e-31	4.95e-30
BV898_07934	-1.47374	5.00576	1.46e-07	1.35e-06			BV898_15703	-1.46022	3.3797	5.5e-31	5.16e-30
BV898_12946	2.37544	5.25741	1.47e-07	1.35e-06			BV898_10526	0.954305	6.50621	5.78e-31	5.42e-30
BV898_11492	3.10617	6.80027	1.47e-07	1.35e-06			BV898_02711	-1.04983	5.06222	5.82e-31	5.46e-30
BV898_15542	-1.72256	6.08527	1.48e-07	1.37e-06			BV898_00852	-0.993878	4.74813	5.89e-31	5.52e-30
BV898_01322	-2.12691	7.52021	1.49e-07	1.37e-06			BV898_08729	-1.16099	5.45913	6.7e-31	6.28e-30
BV898_01177	1.59597	2.93826	1.5e-07	1.38e-06			BV898_04680	1.0296	5.13132	6.81e-31	6.37e-30
BV898_04455	2.14012	2.4962	1.51e-07	1.39e-06			BV898_09720	-1.72821	3.78699	6.82e-31	6.37e-30
BV898_15214	-1.44435	4.05124	1.51e-07	1.39e-06			BV898_13084	-1.89889	3.78499	7.09e-31	6.62e-30
BV898_02722	1.74633	6.36148	1.51e-07	1.39e-06			BV898_10361	-0.993962	6.53026	7.56e-31	7.06e-30
BV898_16992	-1.95214	2.11359	1.52e-07	1.4e-06			BV898_14631	-1.46696	3.92461	8.02e-31	7.49e-30
BV898_00181	1.63647	2.65637	1.53e-07	1.4e-06			BV898_13329	1.12022	5.98001	8.16e-31	7.61e-30
BV898_01190	2.65984	-0.145492	1.53e-07	1.4e-06			BV898_00577	-1.68734	3.41045	8.17e-31	7.61e-30
BV898_00309	-2.32669	1.67348	1.55e-07	1.42e-06			BV898_03221	-4.34948	1.26863	8.34e-31	7.77e-30
BV898_13748	-1.82085	5.78443	1.55e-07	1.42e-06			BV898_08167	-2.27937	11.0451	9.17e-31	8.53e-30
BV898_02899	-1.78161	8.00387	1.56e-07	1.43e-06			BV898_02438	-1.29206	4.9486	9.38e-31	8.73e-30
BV898_12258	-1.50753	5.22458	1.57e-07	1.43e-06			BV898_07955	-1.28043	4.38345	9.72e-31	9.04e-30
BV898_00367	-1.5561	4.29193	1.57e-07	1.43e-06			BV898_07289	-1.30398	4.12035	1.05e-30	9.78e-30
BV898_08546	2.34367	4.90467	1.57e-07	1.44e-06			BV898_06854	-0.949559	5.11314	1.12e-30	1.04e-29
BV898_10649	-1.77674	4.47195	1.58e-07	1.44e-06			BV898_15741	-1.70623	3.70577	1.15e-30	1.07e-29
BV898_08251	2.42019	0.299127	1.58e-07	1.44e-06			BV898_07292	1.10409	5.49478	1.24e-30	1.15e-29
BV898_11899	2.83276	-0.45843	1.59e-07	1.45e-06			BV898_16452	1.90299	2.65549	1.32e-30	1.22e-29
BV898_18141	-7.49932	-0.10687	1.59e-07	1.45e-06			BV898_06634	-1.06045	4.90293	1.38e-30	1.28e-29
BV898_11758	3.2679	-0.609008	1.61e-07	1.47e-06			BV898_13295	-3.47516	1.09544	1.42e-30	1.32e-29
BV898_03176	2.22205	4.38059	1.62e-07	1.47e-06			BV898_11685	-1.04029	4.96822	1.46e-30	1.35e-29
BV898_02638	2.51936	3.19154	1.62e-07	1.47e-06			BV898_15518	2.40674	8.01065	1.53e-30	1.41e-29
BV898_06968	2.20318	3.98533	1.62e-07	1.47e-06			BV898_17573	-2.29412	3.77974	1.58e-30	1.46e-29
BV898_10647	1.40839	3.61393	1.66e-07	1.51e-06			BV898_10771	-2.05073	5.82868	1.77e-30	1.63e-29
BV898_05014	1.75047	7.12867	1.67e-07	1.52e-06			BV898_18007	-1.22781	9.77146	1.95e-30	1.8e-29
BV898_18760	-1.91224	6.69834	1.67e-07	1.52e-06			BV898_17762	-3.03875	4.90238	1.97e-30	1.81e-29
BV898_16971	-1.95466	3.28027	1.69e-07	1.53e-06			BV898_17368	1.08703	5.00463	2.03e-30	1.87e-29
BV898_17132	2.14375	5.42062	1.71e-07	1.55e-06			BV898_06100	1.02321	7.49511	2.17e-30	2e-29
BV898_13432	2.16486	0.604609	1.74e-07	1.58e-06			BV898_03898	2.68085	1.80827	2.22e-30	2.04e-29
BV898_15916	-2.01131	2.10332	1.75e-07	1.59e-06			BV898_18514	1.74036	2.68351	2.62e-30	2.41e-29
BV898_18972	-3.28181	0.829078	1.76e-07	1.59e-06			BV898_09383	-1.19541	10.3943	2.72e-30	2.5e-29
BV898_00031	2.03367	4.94488	1.76e-07	1.59e-06			BV898_06243	-1.73608	4.24847	2.92e-30	2.68e-29
BV898_00583	3.41177	2.74354	1.78e-07	1.61e-06			BV898_00688	1.00033	5.68176	3.17e-30	2.91e-29
BV898_09710	1.94098	3.4129	1.79e-07	1.61e-06			BV898_07312	1.30464	4.6118	3.34e-30	3.06e-29
BV898_02362	-1.52994	4.7651	1.79e-07	1.62e-06			BV898_10877	1.0682	7.43664	3.4e-30	3.11e-29
BV898_09019	2.82234	8.86063	1.81e-07	1.63e-06			BV898_16262	0.96503	5.80306	3.46e-30	3.17e-29
BV898_00702	-1.72207	5.77646	1.82e-07	1.65e-06			BV898_03296	-1.04824	8.61205	3.49e-30	3.19e-29
BV898_13494	-1.67562	3.17776	1.84e-07	1.65e-06			BV898_08765	1.10569	8.38389	4.04e-30	3.7e-29
BV898_16144	3.03037	0.10634	1.85e-07	1.67e-06			BV898_08795	-1.45302	3.21379	4.32e-30	3.95e-29
BV898_03821	1.9925	0.888074	1.86e-07	1.67e-06			BV898_18782	-2.2324	2.61494	4.33e-30	3.96e-29
BV898_14772	1.37166	3.76014	1.86e-07	1.67e-06			BV898_07313	1.33005	4.25477	4.62e-30	4.22e-29
BV898_13731	1.62025	4.44322	1.88e-07	1.69e-06			BV898_12526	1.00237	7.80306	4.65e-30	4.24e-29
BV898_03757	-1.528	3.96648	1.88e-07	1.69e-06			BV898_15404	0.988465	4.93461	4.74e-30	4.32e-29
BV898_09034	1.63606	1.77594	1.9e-07	1.7e-06			BV898_04471	0.90671	6.75016	4.76e-30	4.34e-29
BV898_09291	-1.50166	5.51172	1.9e-07	1.7e-06			BV898_00137	-0.960805	5.43629	4.82e-30	4.39e-29
BV898_11777	-1.54416	4.60725	1.9e-07	1.7e-06			BV898_06777	-1.03052	9.50669	5e-30	4.55e-29
BV898_16255	1.88956	6.56729	1.92e-07	1.72e-06			BV898_19265	3.98817	0.864346	5.05e-30	4.6e-29
BV898_07257	-1.9122	8.32902	1.92e-07	1.72e-06			BV898_15040	1.06558	6.56149	5.26e-30	4.78e-29
BV898_01561	-1.64641	2.74433	1.93e-07	1.73e-06			BV898_15728	-1.04285	5.8357	5.67e-30	5.15e-29
BV898_00022	-1.82283	7.37817	1.94e-07	1.73e-06			BV898_14447	-1.95103	3.0751	6.47e-30	5.87e-29
BV898_06007	2.90583	8.66633	2e-07	1.79e-06			BV898_11507	-1.09236	4.55886	6.56e-30	5.95e-29
BV898_15742	-1.97669	2.74325	2.01e-07	1.8e-06			BV898_17745	-1.30838	3.6544	7.01e-30	6.36e-29
BV898_00186	2.08606	0.634949	2.01e-07	1.8e-06			BV898_18562	-1.37103	4.24951	7.42e-30	6.73e-29
BV898_15392	2.42546	2.49998	2.03e-07	1.81e-06			BV898_07157	-1.22459	4.0217	7.43e-30	6.73e-29
BV898_07739	2.51798	7.62093	2.03e-07	1.81e-06			BV898_06407	0.931416	8.17567	7.84e-30	7.1e-29
BV898_06976	1.42246	3.91124	2.04e-07	1.82e-06			BV898_14742	-3.13729	1.5852	1.2e-29	1.09e-28
BV898_09682	1.58797	2.10772	2.05e-07	1.83e-06			BV898_10452	0.952763	7.64347	1.52e-29	1.37e-28
BV898_07623	1.41067	4.34665	2.06e-07	1.83e-06			BV898_10261	0.980368	6.62904	1.52e-29	1.37e-28
BV898_08116	-1.4538	3.85159	2.08e-07	1.85e-06			BV898_05716	-1.32966	5.18829	1.55e-29	1.4e-28
BV898_12148	-1.51234	5.46937	2.09e-07	1.86e-06			BV898_04667	1.46325	5.58412	1.56e-29	1.41e-28
BV898_15728	-1.50892	5.13755	2.12e-07	1.88e-06			BV898_01510	0.901233	6.77251	1.63e-29	1.47e-28
BV898_09322	1.43934	4.44835	2.13e-07	1.89e-06			BV898_02272	0.88367	6.45659	1.63e-29	1.47e-28
BV898_09745	2.1863	5.42636	2.15e-07	1.91e-06			BV898_18386	-1.42439	5.71585	1.64e-29	1.47e-28
BV898_16424	-2.61271	2.89212	2.16e-07	1.92e-06			BV898_16069	-2.30859	7.92076	1.85e-29	1.67e-28
BV898_18746	2.00396	1.12596	2.17e-07	1.93e-06			BV898_04298	-1.22872	3.9817	2.06e-29	1.85e-28
BV898_17148	-1.74058	4.11367	2.18e-07	1.93e-06			BV898_00236	2.84495	1.42413	2.17e-29	1.95e-28
BV898_02856	1.61272	6.14804	2.25e-07	1.99e-06			BV898_01636	-1.24276	5.98291	2.31e-29	2.08e-28
BV898_12938	-2.71844	1.42363	2.27e-07	2e-06			BV898_16568	2.81747	1.35567	2.32e-29	2.08e-28
BV898_08861	1.79122	3.67462	2.27e-07	2.01e-06			BV898_00032	-1.23364	5.34201	2.43e-29	2.18e-28
BV898_17220	2.05034	1.81151	2.28e-07	2.01e-06			BV898_08259	0.985623	7.8616	2.44e-29	2.19e-28
BV898_14390	-1.89713	6.27632	2.3e-07	2.03e-06			BV898_07341	-1.46508	3.20585	2.68e-29	2.4e-28
BV898_07949	2.23977	3.97519	2.31e-07	2.04e-06			BV898_02990	-1.16568	4.52059	2.69e-29	2.41e-28
BV898_02202	2.07243	2.51971	2.32e-07	2.05e-06			BV898_01227	0.968336	6.80526	2.87e-29	2.57e-28
BV898_13700	-1.46944	3.72831	2.35e-07	2.07e-06			BV898_04990	-1.34767	4.39207	3.06e-29	2.74e-28
BV898_08763	1.70248	2.49437	2.35e-07	2.07e-06			BV898_16577	-2.39932	1.597	3.82e-29	3.42e-28
BV898_14593	2.37682	7.96643	2.36e-07	2.08e-06			BV898_07034	0.907307	5.60488	3.98e-29	3.56e-28
BV898_02002	-1.55542	3.18327	2.4e-07	2.11e-06			BV898_19289	-1.14145	6.19347	4.07e-29	3.63e-28
BV898_03099	-1.98556	1.74496	2.4e-07	2.11e-06			BV898_13918	-1.52202	4.39229	4.16e-29	3.71e-28
BV898_15838	1.98652	1.99461	2.42e-07	2.13e-06			BV898_13915	-1.8601	2.44637	4.34e-29	3.87e-28
BV898_01771	1.71177	6.48922	2.43e-07	2.13e-06			BV898_16840	0.93131	7.27167	4.48e-29	3.99e-28
BV898_18917	-2.55011	4.79747	2.48e-07	2.18e-06			BV898_09723	-1.0976	8.05668	4.69e-29	4.18e-28
BV898_10557	-1.62022	3.72429	2.6e-07	2.28e-06			BV898_13741	-3.45848	0.93645	4.91e-29	4.37e-28
BV898_04732	-1.55315	5.72627	2.66e-07	2.33e-06			BV898_06530	-0.971901	4.89332	5.03e-29	4.48e-28
BV898_14316	1.96715	5.86635	2.69e-07	2.36e-06			BV898_10546	1.11265	5.16392	5.05e-29	4.49e-28
BV898_01451	-1.90242	5.62066	2.72e-07	2.38e-06			BV898_11337	-1.7175	3.04198	5.07e-29	4.51e-28
BV898_06970	-1.43215	3.80436	2.72e-07	2.38e-06			BV898_11386	-1.16817	4.32459	5.08e-29	4.51e-28
BV898_16855	1.43956	3.22517	2.73e-07	2.38e-06			BV898_03875	0.931012	6.00196	5.35e-29	4.75e-28
BV898_15829	-2.03331	4.46534	2.74e-07	2.39e-06			BV898_01554	1.63495	2.93876	5.67e-29	5.03e-28
BV898_00513	1.70349	3.76864	2.76e-07	2.41e-06			BV898_05796	5.98687	-0.250772	5.72e-29	5.07e-28
BV898_15352	-2.97883	1.6164	2.78e-07	2.42e-06			BV898_16168	-3.47202	3.44352	5.92e-29	5.24e-28
BV898_07790	-1.74475	6.62914	2.79e-07	2.43e-06			BV898_10829	-3.59706	1.11276	6.03e-29	5.33e-28
BV898_16986	-1.69926	2.61822	2.82e-07	2.46e-06			BV898_14242	1.00695	6.74796	6.18e-29	5.47e-28
BV898_03533	3.08329	9.07737	2.84e-07	2.47e-06			BV898_18215	-4.21617	0.614893	6.79e-29	6.01e-28
BV898_01997	-1.41174	4.29171	2.87e-07	2.49e-06			BV898_14192	-2.40505	2.32193	6.99e-29	6.18e-28
BV898_16199	1.72927	6.70471	2.89e-07	2.52e-06			BV898_09221	0.901201	6.24323	7.18e-29	6.34e-28
BV898_08065	1.35897	4.99803	2.9e-07	2.52e-06			BV898_12584	-1.15754	9.23414	7.21e-29	6.36e-28
BV898_03398	-1.75581	2.57873	2.92e-07	2.53e-06			BV898_05814	1.01493	10.2439	7.37e-29	6.5e-28
BV898_17766	-1.75393	5.73734	2.93e-07	2.54e-06			BV898_09036	-1.22043	3.85666	7.41e-29	6.53e-28
BV898_08480	1.89184	6.42736	2.94e-07	2.55e-06			BV898_13083	1.04353	7.06778	7.48e-29	6.59e-28
BV898_14253	1.35466	4.61334	2.94e-07	2.55e-06			BV898_05599	-1.06961	4.41983	9.51e-29	8.37e-28
BV898_04988	-1.51316	4.35773	2.97e-07	2.58e-06			BV898_07864	1.10525	8.14706	9.9e-29	8.71e-28
BV898_10644	1.91255	7.3521	3e-07	2.6e-06			BV898_10644	0.915748	5.197	9.92e-29	8.73e-28
BV898_15032	2.23982	3.78399	3.01e-07	2.6e-06			BV898_05003	-0.984107	5.32052	1.01e-28	8.85e-28
BV898_18619	1.9247	7.63176	3.02e-07	2.61e-06			BV898_03416	-2.12874	4.56323	1.02e-28	8.99e-28
BV898_07497	1.39287	4.46842	3.03e-07	2.62e-06			BV898_08182	-2.09698	9.39828	1.09e-28	9.53e-28
BV898_16487	1.42324	3.96522	3.06e-07	2.64e-06			BV898_04170	1.02692	6.40574	1.15e-28	1.01e-27
BV898_00499	-2.09152	8.63105	3.06e-07	2.65e-06			BV898_10815	-2.29765	1.84016	1.17e-28	1.03e-27
BV898_06530	-1.43217	4.19877	3.09e-07	2.66e-06			BV898_18029	-0.968969	5.23414	1.19e-28	1.04e-27
BV898_03908	2.86646	-0.685965	3.09e-07	2.67e-06			BV898_09085	-3.23342	1.24772	1.23e-28	1.08e-27
BV898_08539	-1.7349	3.30069	3.18e-07	2.74e-06			BV898_18808	-0.924034	10.8988	1.24e-28	1.08e-27
BV898_17405	-1.61293	5.26584	3.19e-07	2.74e-06			BV898_10230	1.28635	3.75849	1.26e-28	1.1e-27
BV898_12247	1.81862	1.48368	3.26e-07	2.81e-06			BV898_04524	1.89554	3.20423	1.26e-28	1.1e-27
BV898_03595	1.63868	5.19765	3.3e-07	2.84e-06			BV898_06271	-0.939195	7.82345	1.3e-28	1.14e-27
BV898_17393	2.72164	-0.381967	3.31e-07	2.85e-06			BV898_03785	1.01242	7.88763	1.31e-28	1.14e-27
BV898_06675	-1.80076	3.89459	3.31e-07	2.85e-06			BV898_18996	-1.86988	4.2048	1.35e-28	1.18e-27
BV898_11149	-1.45567	4.42858	3.33e-07	2.86e-06			BV898_14409	-1.30219	4.37176	1.41e-28	1.23e-27
BV898_04181	-1.74479	2.44006	3.33e-07	2.86e-06			BV898_17524	-1.74391	2.86343	1.45e-28	1.26e-27
BV898_14399	1.74515	8.72235	3.33e-07	2.86e-06			BV898_04362	1.05163	8.35684	1.49e-28	1.3e-27
BV898_12611	1.69852	7.40046	3.37e-07	2.89e-06			BV898_03592	1.06698	8.01796	1.57e-28	1.37e-27
BV898_18743	-4.135	0.264572	3.39e-07	2.91e-06			BV898_10183	-0.956173	8.8541	1.6e-28	1.39e-27
BV898_07289	2.46704	5.40791	3.39e-07	2.91e-06			BV898_16976	-4.4185	3.64139	1.67e-28	1.45e-27
BV898_09396	-1.38969	4.82731	3.4e-07	2.91e-06			BV898_15284	-2.33439	1.71903	1.85e-28	1.61e-27
BV898_08948	-1.4407	4.44223	3.4e-07	2.91e-06			BV898_08763	2.15506	2.91056	1.88e-28	1.63e-27
BV898_15790	-1.42722	5.12617	3.42e-07	2.92e-06			BV898_08320	-0.932603	5.46562	2.15e-28	1.87e-27
BV898_04058	-2.19053	2.50645	3.47e-07	2.96e-06			BV898_17828	2.30013	2.5836	2.32e-28	2.01e-27
BV898_03416	-1.45145	4.75408	3.49e-07	2.98e-06			BV898_08566	-1.92334	2.72103	2.45e-28	2.12e-27
BV898_11619	2.31382	1.42381	3.52e-07	3e-06			BV898_07142	-1.70861	2.62254	2.74e-28	2.38e-27
BV898_09062	-1.7744	6.85818	3.53e-07	3.01e-06			BV898_00283	-1.55947	3.90407	2.87e-28	2.48e-27
BV898_02168	1.98739	1.45198	3.56e-07	3.03e-06			BV898_06606	0.965279	7.34656	2.96e-28	2.56e-27
BV898_18095	1.41388	5.26233	3.58e-07	3.05e-06			BV898_06500	-1.23852	4.42384	3.01e-28	2.61e-27
BV898_06320	-1.67928	6.18841	3.61e-07	3.08e-06			BV898_08168	-2.28129	11.6545	3.08e-28	2.67e-27
BV898_04574	1.58829	6.02957	3.65e-07	3.1e-06			BV898_16246	-2.05199	1.99492	3.42e-28	2.95e-27
BV898_00270	-1.42318	3.70626	3.65e-07	3.1e-06			BV898_08605	-1.22828	3.98894	3.43e-28	2.96e-27
BV898_17637	3.24879	3.12336	3.66e-07	3.11e-06			BV898_01771	0.973669	7.30064	3.63e-28	3.13e-27
BV898_04776	2.02036	5.09707	3.66e-07	3.11e-06			BV898_04738	0.911847	5.14412	3.87e-28	3.34e-27
BV898_00276	2.4005	7.90169	3.68e-07	3.12e-06			BV898_04212	0.957273	5.53047	3.93e-28	3.39e-27
BV898_00062	1.41137	4.1274	3.68e-07	3.12e-06			BV898_07642	-1.23665	5.02124	4.38e-28	3.77e-27
BV898_02811	-1.56512	5.79076	3.69e-07	3.13e-06			BV898_00343	-1.88105	3.28292	4.6e-28	3.96e-27
BV898_14131	2.38899	3.60034	3.76e-07	3.18e-06			BV898_16362	0.966083	8.21427	5.43e-28	4.67e-27
BV898_04825	-1.51669	3.25034	3.76e-07	3.18e-06			BV898_15596	-1.63164	3.16332	5.88e-28	5.06e-27
BV898_08587	-2.39218	1.46451	3.8e-07	3.21e-06			BV898_18518	-0.932048	7.91203	5.93e-28	5.09e-27
BV898_05763	-2.06943	2.23495	3.8e-07	3.21e-06			BV898_16972	-0.844741	6.39064	6.25e-28	5.37e-27
BV898_14466	-1.487	3.97849	3.83e-07	3.24e-06			BV898_16179	0.909992	6.82983	6.63e-28	5.69e-27
BV898_04688	1.6662	2.1687	3.85e-07	3.26e-06			BV898_17597	-1.03163	7.49036	6.78e-28	5.81e-27
BV898_02582	1.82296	6.69879	3.86e-07	3.26e-06			BV898_17784	2.12471	3.73672	7.52e-28	6.44e-27
BV898_16225	-1.75135	2.68668	3.88e-07	3.28e-06			BV898_11785	-1.52634	3.49016	7.83e-28	6.71e-27
BV898_08200	-2.02372	1.62064	3.92e-07	3.3e-06			BV898_05776	1.08961	6.94846	8.25e-28	7.06e-27
BV898_18272	-1.79155	2.09291	3.93e-07	3.31e-06			BV898_07828	0.970227	10.2523	8.65e-28	7.4e-27
BV898_08225	-3.06559	1.55631	3.93e-07	3.31e-06			BV898_14858	-0.970301	4.65932	8.69e-28	7.43e-27
BV898_06865	-2.47062	1.88336	3.95e-07	3.32e-06			BV898_07384	1.00446	6.60452	9.03e-28	7.72e-27
BV898_19732	-2.30532	2.4071	3.95e-07	3.33e-06			BV898_04208	0.868516	7.01309	9.45e-28	8.07e-27
BV898_16762	1.34658	3.78622	4.01e-07	3.37e-06			BV898_17931	0.939995	6.59043	9.6e-28	8.2e-27
BV898_14957	-1.63016	4.79892	4.04e-07	3.4e-06			BV898_07745	0.959491	7.18659	9.64e-28	8.22e-27
BV898_18188	2.10982	4.62062	4.06e-07	3.41e-06			BV898_10880	1.34098	9.05834	9.85e-28	8.4e-27
BV898_02759	-1.55935	5.61452	4.07e-07	3.42e-06			BV898_17667	-1.11109	5.19745	1.01e-27	8.57e-27
BV898_03904	1.78819	5.72057	4.09e-07	3.43e-06			BV898_16933	1.79287	3.15112	1.04e-27	8.86e-27
BV898_15723	-1.79231	2.78659	4.15e-07	3.48e-06			BV898_13778	0.984391	7.21252	1.1e-27	9.35e-27
BV898_01680	2.58085	0.259914	4.15e-07	3.48e-06			BV898_03783	2.43341	1.87112	1.11e-27	9.45e-27
BV898_14400	1.85757	10.1015	4.17e-07	3.49e-06			BV898_18388	-1.26047	5.02293	1.12e-27	9.56e-27
BV898_02255	-1.38594	4.5364	4.17e-07	3.49e-06			BV898_17986	-1.32625	4.37225	1.19e-27	1.01e-26
BV898_07018	-1.86636	11.2225	4.19e-07	3.51e-06			BV898_13644	0.865296	5.84476	1.2e-27	1.02e-26
BV898_07578	-2.01218	8.32904	4.22e-07	3.53e-06			BV898_08944	-0.925608	5.34573	1.23e-27	1.05e-26
BV898_10397	1.53576	2.16606	4.24e-07	3.55e-06			BV898_07885	1.06255	6.65384	1.25e-27	1.06e-26
BV898_02339	-1.42494	3.84932	4.26e-07	3.56e-06			BV898_09159	-1.55093	3.5134	1.33e-27	1.13e-26
BV898_09814	2.09927	7.38401	4.27e-07	3.56e-06			BV898_08196	-3.1408	1.3324	1.42e-27	1.2e-26
BV898_12832	1.73319	3.21444	4.31e-07	3.59e-06			BV898_17446	2.76337	1.10196	1.67e-27	1.41e-26
BV898_08581	-2.05319	5.59563	4.32e-07	3.6e-06			BV898_00560	0.952104	5.43759	1.76e-27	1.49e-26
BV898_06444	1.3644	4.40561	4.33e-07	3.6e-06			BV898_00744	0.880697	8.46258	1.77e-27	1.5e-26
BV898_15926	1.47745	3.57169	4.36e-07	3.63e-06			BV898_00223	-2.25153	1.82994	1.87e-27	1.58e-26
BV898_01087	-1.49484	5.65284	4.38e-07	3.64e-06			BV898_10055	0.947959	7.66852	1.9e-27	1.6e-26
BV898_13937	-1.84673	2.32797	4.41e-07	3.66e-06			BV898_11540	1.14923	6.48646	1.92e-27	1.62e-26
BV898_08289	2.28949	5.03263	4.52e-07	3.75e-06			BV898_13019	-1.41396	3.73947	1.95e-27	1.64e-26
BV898_05206	2.41763	0.710273	4.55e-07	3.78e-06			BV898_07586	3.0777	1.28494	1.96e-27	1.65e-26
BV898_13235	1.5809	2.50551	4.59e-07	3.81e-06			BV898_03932	0.903488	5.43632	2.02e-27	1.7e-26
BV898_19210	1.43056	4.18827	4.6e-07	3.82e-06			BV898_01327	-1.59438	7.70708	2.11e-27	1.77e-26
BV898_03204	2.30716	4.53233	4.64e-07	3.84e-06			BV898_10952	1.36872	3.9084	2.14e-27	1.8e-26
BV898_07920	-1.3954	3.80268	4.66e-07	3.86e-06			BV898_12273	-2.42614	1.42328	2.21e-27	1.86e-26
BV898_15291	1.83248	5.76892	4.69e-07	3.88e-06			BV898_15712	0.867136	7.31969	2.33e-27	1.96e-26
BV898_14164	2.25328	0.765921	4.69e-07	3.89e-06			BV898_06059	-2.33104	1.59118	2.47e-27	2.07e-26
BV898_09248	-1.42957	4.75801	4.75e-07	3.92e-06			BV898_18145	-0.923724	5.20721	2.73e-27	2.29e-26
BV898_00511	1.6042	1.9775	4.75e-07	3.92e-06			BV898_16975	-5.38293	0.688462	3e-27	2.52e-26
BV898_14527	-1.85355	7.93442	4.77e-07	3.94e-06			BV898_16176	-1.35954	3.48609	3.01e-27	2.53e-26
BV898_08010	-1.44671	5.11302	4.77e-07	3.94e-06			BV898_04574	0.928335	6.41467	3.3e-27	2.77e-26
BV898_13744	-1.85244	5.52083	4.8e-07	3.96e-06			BV898_00801	0.894014	5.95815	3.31e-27	2.78e-26
BV898_08373	2.13454	0.767163	4.87e-07	4.02e-06			BV898_16543	0.851191	6.10725	3.45e-27	2.89e-26
BV898_00295	1.58604	5.86395	4.91e-07	4.05e-06			BV898_14689	-3.90235	0.695982	3.53e-27	2.96e-26
BV898_14302	1.33625	4.29681	4.96e-07	4.08e-06			BV898_17665	-1.4953	3.62029	5.24e-27	4.38e-26
BV898_11146	-1.3963	5.24915	5e-07	4.12e-06			BV898_00200	-0.985008	7.53101	5.45e-27	4.56e-26
BV898_17873	-3.17217	1.67826	5.01e-07	4.13e-06			BV898_11516	1.18353	5.83354	5.98e-27	5e-26
BV898_17960	2.15659	5.56724	5.07e-07	4.17e-06			BV898_00070	-0.919661	7.19125	6.07e-27	5.07e-26
BV898_02750	1.92612	3.99004	5.1e-07	4.19e-06			BV898_05166	1.62589	3.05963	6.08e-27	5.07e-26
BV898_14690	-1.66943	3.74996	5.1e-07	4.19e-06			BV898_13955	-2.20415	2.80088	6.13e-27	5.11e-26
BV898_01348	-1.58342	5.39103	5.12e-07	4.2e-06			BV898_08928	2.80838	1.1728	6.64e-27	5.53e-26
BV898_04797	1.76999	1.29108	5.13e-07	4.21e-06			BV898_14465	0.948475	5.22478	7.03e-27	5.86e-26
BV898_09382	-1.75147	11.3575	5.18e-07	4.24e-06			BV898_16566	-4.83451	-0.0591475	7.25e-27	6.04e-26
BV898_13895	2.70436	6.75575	5.22e-07	4.28e-06			BV898_18598	-1.37648	3.8175	7.78e-27	6.47e-26
BV898_03029	-1.38903	5.22512	5.26e-07	4.31e-06			BV898_14893	-1.79997	9.41916	8.25e-27	6.86e-26
BV898_03158	-1.43733	4.09061	5.26e-07	4.31e-06			BV898_00176	0.884067	6.79191	8.67e-27	7.21e-26
BV898_08537	-3.0236	0.651675	5.28e-07	4.32e-06			BV898_01941	0.797349	6.15107	9.42e-27	7.82e-26
BV898_16483	2.1566	0.148151	5.29e-07	4.32e-06			BV898_03476	-1.09956	8.76557	9.48e-27	7.87e-26
BV898_05816	-1.40245	4.84366	5.43e-07	4.43e-06			BV898_01561	-1.7911	2.9685	1.03e-26	8.57e-26
BV898_14018	2.06491	5.29396	5.43e-07	4.43e-06			BV898_02577	-1.38989	4.89607	1.05e-26	8.72e-26
BV898_02334	2.75508	5.62107	5.44e-07	4.44e-06			BV898_17455	-1.45063	4.02528	1.08e-26	8.95e-26
BV898_00433	-1.7922	4.98103	5.5e-07	4.48e-06			BV898_12266	-1.19147	4.59529	1.11e-26	9.16e-26
BV898_00353	2.93685	3.98929	5.5e-07	4.49e-06			BV898_17430	-2.18825	2.33777	1.13e-26	9.32e-26
BV898_11570	-1.4694	3.92162	5.56e-07	4.53e-06			BV898_11998	0.913002	5.56195	1.18e-26	9.75e-26
BV898_00057	2.21918	4.96232	5.59e-07	4.56e-06			BV898_07262	-0.928128	8.62032	1.21e-26	9.98e-26
BV898_07694	1.37507	3.49914	5.6e-07	4.56e-06			BV898_01075	-1.33177	3.61914	1.32e-26	1.09e-25
BV898_07939	1.54903	2.41537	5.63e-07	4.58e-06			BV898_02038	-1.36679	3.0751	1.46e-26	1.2e-25
BV898_12562	1.48848	5.78772	5.71e-07	4.64e-06			BV898_02509	-0.926805	5.39366	1.49e-26	1.23e-25
BV898_04261	3.66674	12.7096	5.72e-07	4.65e-06			BV898_03923	-1.00496	4.38558	1.55e-26	1.28e-25
BV898_06351	1.80081	5.56974	5.78e-07	4.69e-06			BV898_13576	-0.914615	6.65194	1.65e-26	1.36e-25
BV898_11103	-2.02544	1.49423	5.84e-07	4.74e-06			BV898_00118	0.892234	7.44237	1.67e-26	1.37e-25
BV898_07936	-1.41874	3.996	5.89e-07	4.77e-06			BV898_01418	-0.993118	4.55289	1.69e-26	1.39e-25
BV898_08185	-1.84916	9.29966	5.89e-07	4.78e-06			BV898_00529	0.886486	5.68215	1.69e-26	1.39e-25
BV898_08675	1.66346	6.3662	5.92e-07	4.8e-06			BV898_05248	-0.929857	5.92196	1.75e-26	1.44e-25
BV898_01465	1.83686	1.14348	6.03e-07	4.88e-06			BV898_12632	-1.75998	2.84608	1.76e-26	1.45e-25
BV898_15029	-1.69906	8.06278	6.1e-07	4.93e-06			BV898_07803	1.26768	3.6054	1.79e-26	1.47e-25
BV898_16540	-1.7839	4.14862	6.14e-07	4.97e-06			BV898_01089	-1.3173	4.69552	2.25e-26	1.85e-25
BV898_07315	2.13852	8.12851	6.16e-07	4.98e-06			BV898_01171	0.857055	5.32707	2.25e-26	1.85e-25
BV898_14701	1.48759	5.36753	6.19e-07	5e-06			BV898_00800	-1.0445	4.8048	2.27e-26	1.86e-25
BV898_09171	-1.95054	1.48454	6.27e-07	5.06e-06			BV898_02953	1.16075	7.89844	2.33e-26	1.91e-25
BV898_09474	1.50102	3.50402	6.29e-07	5.08e-06			BV898_01473	-2.80796	1.44741	2.47e-26	2.02e-25
BV898_03473	1.72487	9.00178	6.3e-07	5.08e-06			BV898_15194	-3.4292	1.01043	2.48e-26	2.03e-25
BV898_06070	1.9688	10.5745	6.33e-07	5.1e-06			BV898_13338	0.958635	7.9468	2.57e-26	2.1e-25
BV898_14286	1.374	3.68248	6.37e-07	5.14e-06			BV898_00073	-2.69505	1.48623	2.57e-26	2.11e-25
BV898_04877	1.49265	2.68209	6.38e-07	5.14e-06			BV898_07571	2.70777	2.01869	2.64e-26	2.16e-25
BV898_11239	2.42473	1.75013	6.42e-07	5.17e-06			BV898_03891	0.88387	8.31916	2.68e-26	2.19e-25
BV898_19187	1.56483	1.74868	6.44e-07	5.18e-06			BV898_02731	-1.22551	3.86635	2.82e-26	2.3e-25
BV898_00897	1.53562	2.41137	6.49e-07	5.22e-06			BV898_14123	-1.1727	6.69732	3.22e-26	2.62e-25
BV898_11460	-1.37815	4.66705	6.52e-07	5.24e-06			BV898_13995	-1.57753	3.20664	3.53e-26	2.88e-25
BV898_01172	1.8433	6.66777	6.58e-07	5.28e-06			BV898_17075	-1.26987	3.71409	3.78e-26	3.08e-25
BV898_06272	1.81296	7.77146	6.61e-07	5.31e-06			BV898_09006	-1.03573	6.37959	3.92e-26	3.19e-25
BV898_15036	-1.80709	5.96237	6.63e-07	5.32e-06			BV898_14696	0.88957	5.84965	3.98e-26	3.24e-25
BV898_17270	2.09475	2.08126	6.64e-07	5.32e-06			BV898_06787	-1.37458	3.45781	4.05e-26	3.3e-25
BV898_12939	-1.716	2.81348	6.64e-07	5.32e-06			BV898_15172	-0.854709	6.18878	4.16e-26	3.39e-25
BV898_09939	-1.46245	5.12256	6.67e-07	5.34e-06			BV898_17486	0.910429	8.08109	4.33e-26	3.52e-25
BV898_07542	-2.40754	3.88448	6.7e-07	5.36e-06			BV898_15321	-4.14796	1.13804	4.41e-26	3.59e-25
BV898_13512	2.26759	0.0451124	6.85e-07	5.48e-06			BV898_13914	-2.56621	0.986344	4.55e-26	3.69e-25
BV898_19053	-4.256	0.916129	6.88e-07	5.5e-06			BV898_17895	-1.21419	4.6302	4.71e-26	3.82e-25
BV898_01829	1.57994	3.02008	6.89e-07	5.5e-06			BV898_11028	1.11939	6.72406	4.86e-26	3.94e-25
BV898_03468	2.8061	0.195748	6.89e-07	5.5e-06			BV898_14649	0.880038	8.06264	4.94e-26	4.01e-25
BV898_07762	-1.7292	5.83224	6.96e-07	5.55e-06			BV898_01035	0.984222	5.28605	5.19e-26	4.2e-25
BV898_17100	-1.89013	2.13933	7.03e-07	5.61e-06			BV898_16970	-1.10618	4.61967	5.32e-26	4.31e-25
BV898_12466	-1.95308	5.28498	7.07e-07	5.63e-06			BV898_14601	-0.941838	5.7207	5.35e-26	4.33e-25
BV898_05911	-1.45577	3.67776	7.07e-07	5.63e-06			BV898_10207	-1.02134	4.53913	5.87e-26	4.75e-25
BV898_00806	1.73703	2.34295	7.1e-07	5.65e-06			BV898_10403	-1.15992	3.8205	6.02e-26	4.87e-25
BV898_08896	2.17179	0.76211	7.33e-07	5.83e-06			BV898_05836	-1.36644	3.61331	6.65e-26	5.37e-25
BV898_16212	2.07625	0.298601	7.42e-07	5.9e-06			BV898_02322	0.841704	6.5866	7.29e-26	5.89e-25
BV898_03249	1.45625	2.94323	7.52e-07	5.98e-06			BV898_01519	1.69836	2.40588	8.14e-26	6.57e-25
BV898_08038	1.45911	4.21443	7.53e-07	5.98e-06			BV898_07836	-0.863024	6.51411	8.24e-26	6.65e-25
BV898_02560	-1.75945	3.45779	7.53e-07	5.98e-06			BV898_04512	-0.977406	10.203	8.38e-26	6.76e-25
BV898_11734	3.26565	0.402146	7.57e-07	6.01e-06			BV898_17008	-3.69778	1.34041	8.43e-26	6.79e-25
BV898_10361	-1.76515	5.49198	7.66e-07	6.08e-06			BV898_05865	1.14559	4.3197	8.55e-26	6.89e-25
BV898_10688	-1.63314	7.03985	7.72e-07	6.12e-06			BV898_02205	0.970896	4.59962	1.04e-25	8.36e-25
BV898_00131	1.5767	3.36839	7.75e-07	6.14e-06			BV898_16133	0.822278	6.44564	1.06e-25	8.49e-25
BV898_12270	3.06839	6.07349	7.76e-07	6.14e-06			BV898_17113	1.00157	5.22156	1.11e-25	8.92e-25
BV898_02982	-1.65182	2.70326	7.77e-07	6.15e-06			BV898_02469	1.33196	4.06684	1.11e-25	8.95e-25
BV898_19175	-2.2646	1.54945	7.92e-07	6.26e-06			BV898_10911	-2.48831	1.73995	1.14e-25	9.18e-25
BV898_11796	-1.42582	4.13989	8.12e-07	6.42e-06			BV898_09271	-1.77635	2.92549	1.16e-25	9.3e-25
BV898_18177	-2.10849	2.07905	8.27e-07	6.54e-06			BV898_17508	-1.21622	8.35829	1.17e-25	9.41e-25
BV898_00351	1.57494	4.0629	8.28e-07	6.54e-06			BV898_05272	0.814364	6.46016	1.18e-25	9.43e-25
BV898_03936	1.28841	4.18521	8.36e-07	6.59e-06			BV898_16617	-0.887598	5.17731	1.21e-25	9.68e-25
BV898_08659	2.21049	6.49454	8.52e-07	6.72e-06			BV898_02582	0.967982	5.20017	1.26e-25	1.01e-24
BV898_15235	2.85067	1.57227	8.57e-07	6.76e-06			BV898_04534	1.53156	3.37292	1.34e-25	1.07e-24
BV898_16152	-1.56124	4.19132	8.62e-07	6.79e-06			BV898_10529	1.38923	5.36531	1.37e-25	1.1e-24
BV898_17773	-1.45503	5.16094	8.66e-07	6.82e-06			BV898_12303	-1.4647	2.8445	1.38e-25	1.11e-24
BV898_06407	1.64654	7.39167	8.82e-07	6.94e-06			BV898_11072	0.844128	6.74801	1.41e-25	1.12e-24
BV898_17331	-1.34337	4.08043	8.83e-07	6.95e-06			BV898_06088	-1.39216	3.24515	1.44e-25	1.15e-24
BV898_03348	-1.62839	3.7318	8.85e-07	6.96e-06			BV898_16084	-1.77628	3.0337	1.46e-25	1.17e-24
BV898_11541	2.10755	4.78435	8.92e-07	7.01e-06			BV898_18743	-3.34147	0.721439	1.52e-25	1.21e-24
BV898_00129	1.79212	6.7885	8.96e-07	7.03e-06			BV898_16962	-1.4378	4.13771	1.53e-25	1.22e-24
BV898_07831	1.4712	5.38232	9e-07	7.07e-06			BV898_14128	-2.66576	7.03263	1.54e-25	1.23e-24
BV898_16226	2.20044	0.172553	9.08e-07	7.13e-06			BV898_16706	-2.16208	4.61413	1.55e-25	1.23e-24
BV898_17003	1.7085	1.38298	9.12e-07	7.15e-06			BV898_15850	-0.98671	4.70752	1.6e-25	1.27e-24
BV898_03848	-1.91348	11.6285	9.14e-07	7.16e-06			BV898_09207	-1.9763	2.40918	1.72e-25	1.37e-24
BV898_16991	-2.54984	1.75807	9.22e-07	7.22e-06			BV898_14256	-1.48782	3.41561	1.72e-25	1.37e-24
BV898_00993	1.62694	5.91372	9.26e-07	7.24e-06			BV898_15522	-2.80738	0.979616	1.74e-25	1.38e-24
BV898_17993	2.74199	-0.134586	9.32e-07	7.29e-06			BV898_00013	-2.83618	0.936811	1.95e-25	1.55e-24
BV898_00776	-1.79554	4.52662	9.34e-07	7.3e-06			BV898_04729	1.08355	8.38569	1.97e-25	1.57e-24
BV898_13281	-1.42886	3.79299	9.35e-07	7.31e-06			BV898_06818	0.993778	4.73845	1.99e-25	1.58e-24
BV898_06278	-2.69181	3.39113	9.36e-07	7.31e-06			BV898_11402	-1.66961	3.4773	1.99e-25	1.58e-24
BV898_17436	-2.51169	2.66395	9.41e-07	7.35e-06			BV898_03521	-1.13327	4.11853	2.03e-25	1.61e-24
BV898_02290	1.57784	3.49837	9.42e-07	7.35e-06			BV898_09995	0.88647	6.54967	2.03e-25	1.61e-24
BV898_02274	1.41359	5.36598	9.44e-07	7.36e-06			BV898_14846	1.35042	3.142	2.04e-25	1.62e-24
BV898_03737	-1.58892	5.69785	9.46e-07	7.37e-06			BV898_17894	-1.39887	4.81498	2.31e-25	1.83e-24
BV898_03923	-1.3731	5.15372	9.51e-07	7.4e-06			BV898_04432	-1.22478	3.51559	2.35e-25	1.86e-24
BV898_17415	-1.51841	4.58084	9.53e-07	7.41e-06			BV898_17549	-0.877838	5.19382	2.41e-25	1.9e-24
BV898_06966	2.18944	5.74022	9.53e-07	7.41e-06			BV898_14843	-1.21669	4.22569	2.44e-25	1.93e-24
BV898_12265	-1.58512	5.44085	9.55e-07	7.43e-06			BV898_11189	-0.85729	5.39354	2.5e-25	1.98e-24
BV898_16490	-2.05552	0.813357	9.59e-07	7.46e-06			BV898_04642	-1.62874	3.02146	2.54e-25	2e-24
BV898_02760	-1.52083	3.71922	9.73e-07	7.56e-06			BV898_04028	-0.933658	4.75648	2.56e-25	2.02e-24
BV898_02079	2.97183	-0.905055	9.76e-07	7.57e-06			BV898_09734	-1.26996	4.1991	2.57e-25	2.03e-24
BV898_13819	-2.14483	1.41065	9.76e-07	7.57e-06			BV898_04263	-1.0685	4.3825	2.57e-25	2.03e-24
BV898_15297	2.08204	7.28558	9.79e-07	7.6e-06			BV898_03437	-1.29434	3.72023	2.67e-25	2.11e-24
BV898_08399	-1.74019	2.7202	9.8e-07	7.6e-06			BV898_10120	-1.16685	4.86641	3.03e-25	2.38e-24
BV898_13853	-2.07032	2.53538	9.81e-07	7.6e-06			BV898_03959	1.42912	3.35396	3.04e-25	2.39e-24
BV898_08011	-1.51005	6.03671	9.81e-07	7.6e-06			BV898_17213	-1.72277	3.0523	3.14e-25	2.47e-24
BV898_01100	-1.50976	6.04155	9.89e-07	7.65e-06			BV898_08328	2.76605	1.79321	3.29e-25	2.58e-24
BV898_19660	2.40551	6.09898	9.9e-07	7.66e-06			BV898_02033	-0.780414	6.20108	3.3e-25	2.59e-24
BV898_01841	-1.53139	2.63398	9.92e-07	7.67e-06			BV898_17796	-0.864146	6.26673	3.38e-25	2.65e-24
BV898_08278	1.60586	2.00473	9.93e-07	7.67e-06			BV898_14687	-4.16919	5.16936	3.4e-25	2.67e-24
BV898_12675	1.82537	1.92432	1e-06	7.72e-06			BV898_06477	-1.39703	3.37477	3.57e-25	2.8e-24
BV898_03676	-1.55878	3.23039	1.01e-06	7.81e-06			BV898_17209	-1.19546	3.97033	3.74e-25	2.93e-24
BV898_04219	-1.32896	4.49421	1.01e-06	7.82e-06			BV898_12404	2.53828	2.35654	3.84e-25	3.01e-24
BV898_00731	2.76816	-0.737531	1.02e-06	7.86e-06			BV898_06096	-1.45898	3.24529	3.98e-25	3.12e-24
BV898_07341	-1.71564	3.48587	1.02e-06	7.88e-06			BV898_10794	-5.23083	-0.329703	4.08e-25	3.19e-24
BV898_04542	2.16897	7.52785	1.03e-06	7.96e-06			BV898_03527	-0.877821	6.17279	4.13e-25	3.23e-24
BV898_13778	1.74696	6.65566	1.03e-06	7.96e-06			BV898_16263	1.21245	12.122	4.59e-25	3.58e-24
BV898_09570	-1.66064	7.35806	1.04e-06	7.97e-06			BV898_05541	-1.67558	2.83524	4.6e-25	3.59e-24
BV898_01492	1.75601	1.86052	1.04e-06	7.97e-06			BV898_05735	0.957108	4.82576	4.82e-25	3.77e-24
BV898_00381	1.51947	5.11533	1.05e-06	8.07e-06			BV898_11664	-1.00654	4.935	4.86e-25	3.79e-24
BV898_13174	-1.34689	3.89293	1.06e-06	8.14e-06			BV898_02826	-1.65131	2.92575	5.14e-25	4.01e-24
BV898_01028	1.67056	6.5922	1.06e-06	8.15e-06			BV898_08164	-3.03899	8.09278	5.36e-25	4.17e-24
BV898_05706	-2.12236	1.8523	1.07e-06	8.22e-06			BV898_07380	0.977203	4.81343	5.36e-25	4.18e-24
BV898_00387	-1.45621	3.10326	1.07e-06	8.24e-06			BV898_10783	-3.48474	0.326276	5.43e-25	4.23e-24
BV898_03219	2.6371	6.18418	1.08e-06	8.31e-06			BV898_06278	-2.44872	1.76899	5.77e-25	4.49e-24
BV898_00794	-2.01279	1.80547	1.09e-06	8.31e-06			BV898_15717	1.18771	5.01767	5.79e-25	4.51e-24
BV898_10039	-1.32775	4.92975	1.1e-06	8.43e-06			BV898_02603	0.799419	5.81492	6.2e-25	4.82e-24
BV898_06344	1.72867	4.5806	1.1e-06	8.43e-06			BV898_03031	-2.20258	2.17062	6.22e-25	4.83e-24
BV898_08247	1.81675	0.838506	1.11e-06	8.47e-06			BV898_02345	0.863424	7.05998	6.37e-25	4.95e-24
BV898_17193	-1.50843	3.09372	1.11e-06	8.5e-06			BV898_14159	0.877748	7.16111	6.41e-25	4.98e-24
BV898_07738	1.43557	3.58443	1.11e-06	8.5e-06			BV898_02663	-0.854782	4.84809	6.5e-25	5.04e-24
BV898_12044	-1.56071	2.7169	1.11e-06	8.5e-06			BV898_19461	-1.48758	3.56327	6.85e-25	5.31e-24
BV898_02843	-3.42716	0.780777	1.12e-06	8.52e-06			BV898_07223	0.885106	6.3426	6.98e-25	5.41e-24
BV898_18404	1.92849	7.14983	1.12e-06	8.52e-06			BV898_16001	0.938442	7.82389	7.33e-25	5.68e-24
BV898_08250	2.29991	4.32325	1.12e-06	8.55e-06			BV898_09826	0.904676	7.4838	7.66e-25	5.93e-24
BV898_11664	-1.39401	5.0309	1.15e-06	8.74e-06			BV898_14039	0.881204	6.94771	7.72e-25	5.97e-24
BV898_16184	1.5215	2.16815	1.15e-06	8.77e-06			BV898_09145	-1.11135	4.03345	7.73e-25	5.98e-24
BV898_07084	-1.54574	3.18229	1.16e-06	8.8e-06			BV898_16490	-3.2244	1.27602	7.98e-25	6.17e-24
BV898_18732	2.58256	-0.24517	1.16e-06	8.84e-06			BV898_17943	-1.9424	2.64597	8.07e-25	6.23e-24
BV898_16404	-1.48993	5.47797	1.16e-06	8.84e-06			BV898_11880	-1.46253	3.29378	9.25e-25	7.14e-24
BV898_00921	-1.52609	6.02444	1.16e-06	8.84e-06			BV898_09542	-4.11492	0.0427506	9.32e-25	7.19e-24
BV898_03231	-2.14321	2.0606	1.17e-06	8.92e-06			BV898_00048	-0.894084	4.79313	9.44e-25	7.28e-24
BV898_10040	-1.31995	4.63687	1.18e-06	8.92e-06			BV898_12647	-1.17669	4.8481	9.75e-25	7.52e-24
BV898_10791	1.83507	2.46281	1.18e-06	8.94e-06			BV898_16966	-1.62478	2.72816	9.84e-25	7.58e-24
BV898_04726	1.72962	6.46118	1.19e-06	9.03e-06			BV898_11321	0.849975	11.0196	1.02e-24	7.87e-24
BV898_06101	1.61918	2.796	1.19e-06	9.03e-06			BV898_15252	-2.65197	1.40303	1.04e-24	8.01e-24
BV898_18405	1.98808	8.18627	1.19e-06	9.05e-06			BV898_04079	-0.929119	5.45213	1.06e-24	8.17e-24
BV898_09673	-1.37664	4.57712	1.21e-06	9.16e-06			BV898_05331	1.13886	3.81937	1.16e-24	8.95e-24
BV898_00864	-1.67744	6.17422	1.21e-06	9.16e-06			BV898_09373	-0.828519	7.17125	1.24e-24	9.5e-24
BV898_10159	1.34552	5.22758	1.21e-06	9.16e-06			BV898_00794	-2.36893	1.62484	1.32e-24	1.02e-23
BV898_09733	1.563	6.60645	1.21e-06	9.17e-06			BV898_12258	-0.823683	6.30134	1.34e-24	1.03e-23
BV898_03738	-1.7198	5.0103	1.22e-06	9.23e-06			BV898_07578	-1.3251	7.31076	1.36e-24	1.05e-23
BV898_15451	-2.16271	1.54447	1.24e-06	9.37e-06			BV898_02576	-1.03349	4.77207	1.38e-24	1.06e-23
BV898_04481	2.26398	5.94884	1.24e-06	9.37e-06			BV898_08373	-2.02956	2.56176	1.49e-24	1.14e-23
BV898_18189	-1.622	3.68113	1.25e-06	9.42e-06			BV898_19577	-2.68518	1.49541	1.51e-24	1.16e-23
BV898_01678	-1.63956	5.79661	1.25e-06	9.43e-06			BV898_03080	-8.2079	-0.571293	1.68e-24	1.28e-23
BV898_17705	1.69659	8.07266	1.26e-06	9.49e-06			BV898_07776	1.23499	3.70344	1.7e-24	1.3e-23
BV898_15784	2.61714	-0.463832	1.26e-06	9.49e-06			BV898_01109	0.875658	5.14016	1.91e-24	1.46e-23
BV898_19171	-1.44141	4.58141	1.28e-06	9.66e-06			BV898_09645	0.867363	6.584	1.97e-24	1.5e-23
BV898_04030	-1.5855	3.62688	1.29e-06	9.71e-06			BV898_15797	-2.35484	1.52852	1.98e-24	1.52e-23
BV898_10807	-2.09191	1.94702	1.31e-06	9.85e-06			BV898_17674	1.0208	6.12943	2.02e-24	1.54e-23
BV898_02467	-1.62124	5.81078	1.32e-06	9.92e-06			BV898_14884	-1.42711	6.28545	2.04e-24	1.56e-23
BV898_09524	1.65049	3.23629	1.33e-06	1e-05			BV898_04061	1.13948	4.32057	2.09e-24	1.59e-23
BV898_10201	-2.76603	7.80523	1.33e-06	1e-05			BV898_13080	-1.03692	4.45581	2.15e-24	1.64e-23
BV898_12863	-1.99955	2.85714	1.34e-06	1e-05			BV898_15537	-0.769759	5.96583	2.32e-24	1.77e-23
BV898_18982	-1.53255	4.72712	1.34e-06	1e-05			BV898_13284	0.953424	7.34757	2.5e-24	1.9e-23
BV898_19505	1.48486	2.05713	1.35e-06	1.01e-05			BV898_10073	-0.805494	6.11907	2.51e-24	1.91e-23
BV898_18213	1.45052	3.08354	1.35e-06	1.01e-05			BV898_04404	0.875688	6.91975	2.55e-24	1.94e-23
BV898_05412	-1.47386	5.20066	1.36e-06	1.02e-05			BV898_09893	0.89609	7.30539	2.58e-24	1.96e-23
BV898_15244	1.36492	4.18527	1.38e-06	1.03e-05			BV898_02742	-1.73611	3.01391	2.71e-24	2.06e-23
BV898_09720	-2.00102	1.8028	1.41e-06	1.05e-05			BV898_09417	-2.1959	2.41802	2.73e-24	2.07e-23
BV898_18686	-1.53879	3.68561	1.41e-06	1.05e-05			BV898_00270	-1.06226	3.96988	2.81e-24	2.14e-23
BV898_16181	2.16797	6.62565	1.41e-06	1.05e-05			BV898_08479	0.869679	8.41438	2.84e-24	2.16e-23
BV898_13838	2.01676	4.52787	1.42e-06	1.06e-05			BV898_07536	-3.10638	0.523627	2.93e-24	2.22e-23
BV898_06183	2.11045	2.80828	1.43e-06	1.06e-05			BV898_01242	-0.860168	7.42451	3.02e-24	2.29e-23
BV898_16262	1.42486	5.35508	1.44e-06	1.07e-05			BV898_12546	-0.977695	7.23402	3.12e-24	2.36e-23
BV898_08456	1.48089	5.96659	1.44e-06	1.07e-05			BV898_03231	-1.96675	1.78601	3.19e-24	2.41e-23
BV898_12082	2.4311	-0.170214	1.44e-06	1.07e-05			BV898_02005	1.18847	5.93152	3.23e-24	2.44e-23
BV898_03028	-1.50069	3.36225	1.45e-06	1.08e-05			BV898_03369	-0.82912	5.32648	3.54e-24	2.68e-23
BV898_02603	-1.44199	5.08425	1.47e-06	1.09e-05			BV898_04165	-1.02227	7.04839	3.56e-24	2.69e-23
BV898_15575	1.40694	2.82924	1.49e-06	1.1e-05			BV898_04466	0.820177	6.57141	3.59e-24	2.71e-23
BV898_06561	1.79292	1.88127	1.5e-06	1.11e-05			BV898_10912	-2.04136	1.90123	3.62e-24	2.73e-23
BV898_16480	-1.37501	4.9299	1.5e-06	1.11e-05			BV898_01654	-0.874811	7.86828	3.63e-24	2.74e-23
BV898_08754	1.25881	4.76583	1.5e-06	1.11e-05			BV898_15944	1.23129	3.65918	3.66e-24	2.76e-23
BV898_15911	-1.38528	4.77023	1.53e-06	1.14e-05			BV898_02124	0.880556	6.60479	3.74e-24	2.82e-23
BV898_03150	-1.32375	4.48967	1.53e-06	1.14e-05			BV898_14950	-1.16048	4.93085	3.84e-24	2.9e-23
BV898_05565	-1.38935	4.59665	1.54e-06	1.14e-05			BV898_12217	-1.9282	2.83198	4.03e-24	3.04e-23
BV898_07401	1.70084	3.80366	1.54e-06	1.14e-05			BV898_01152	-1.29091	3.21536	4.49e-24	3.38e-23
BV898_15832	1.33706	3.9865	1.55e-06	1.15e-05			BV898_19288	-2.38788	1.55746	4.86e-24	3.65e-23
BV898_18981	-1.77792	3.28432	1.56e-06	1.15e-05			BV898_10888	1.01736	5.59428	4.86e-24	3.65e-23
BV898_09607	-2.17106	1.63852	1.58e-06	1.17e-05			BV898_07993	-1.69195	2.23891	4.87e-24	3.66e-23
BV898_13954	-1.36802	3.63797	1.59e-06	1.17e-05			BV898_19251	-1.05545	4.93183	5.14e-24	3.86e-23
BV898_06849	-1.45875	5.24385	1.59e-06	1.17e-05			BV898_00318	-1.40126	3.28158	5.32e-24	3.99e-23
BV898_07255	-1.40893	3.65029	1.59e-06	1.18e-05			BV898_17668	-1.343	4.2511	5.6e-24	4.2e-23
BV898_13741	-2.26243	2.19808	1.6e-06	1.18e-05			BV898_09738	-0.775525	6.19433	5.73e-24	4.3e-23
BV898_15390	3.82102	9.78906	1.6e-06	1.18e-05			BV898_04736	0.816016	7.09849	5.73e-24	4.3e-23
BV898_12494	-1.73224	7.6643	1.6e-06	1.18e-05			BV898_15920	-0.915157	6.65769	5.78e-24	4.33e-23
BV898_16932	-1.93944	1.34017	1.61e-06	1.19e-05			BV898_07322	-2.57925	1.99893	5.79e-24	4.33e-23
BV898_18980	-1.47219	5.34957	1.61e-06	1.19e-05			BV898_15021	2.00005	1.80112	6.22e-24	4.65e-23
BV898_14937	1.71479	3.88848	1.61e-06	1.19e-05			BV898_08183	-2.49575	8.8604	6.37e-24	4.76e-23
BV898_07127	3.88061	7.56875	1.62e-06	1.19e-05			BV898_09705	0.997563	10.6535	6.74e-24	5.04e-23
BV898_18472	1.56456	6.21133	1.62e-06	1.19e-05			BV898_13843	0.868994	5.68049	6.96e-24	5.2e-23
BV898_08362	-1.79026	2.28619	1.62e-06	1.19e-05			BV898_15898	-3.92426	0.0129909	7.13e-24	5.33e-23
BV898_08218	2.41303	-0.0695096	1.64e-06	1.21e-05			BV898_15845	0.916911	5.802	7.25e-24	5.41e-23
BV898_00078	1.5301	5.99135	1.66e-06	1.22e-05			BV898_08366	0.829308	7.77641	7.25e-24	5.41e-23
BV898_10819	-1.73822	2.48323	1.67e-06	1.23e-05			BV898_11684	0.890332	5.35446	7.95e-24	5.93e-23
BV898_19520	1.73249	1.37926	1.67e-06	1.23e-05			BV898_13908	-2.40605	2.16818	7.96e-24	5.93e-23
BV898_10069	-2.40681	3.2463	1.68e-06	1.23e-05			BV898_18559	3.30024	0.656939	8.33e-24	6.21e-23
BV898_14895	2.55557	0.751976	1.69e-06	1.24e-05			BV898_00992	-0.800291	5.28389	8.7e-24	6.48e-23
BV898_12169	2.27767	1.5572	1.69e-06	1.24e-05			BV898_02149	-2.04978	1.84027	8.91e-24	6.63e-23
BV898_00463	-1.78283	3.87292	1.69e-06	1.24e-05			BV898_04117	-1.02086	12.7457	9e-24	6.7e-23
BV898_03719	-1.53828	5.95057	1.71e-06	1.25e-05			BV898_06476	-1.0951	4.69603	9.14e-24	6.8e-23
BV898_11684	1.92683	6.87493	1.72e-06	1.26e-05			BV898_13317	-1.38244	3.84206	9.33e-24	6.93e-23
BV898_14510	-1.51576	5.85452	1.73e-06	1.26e-05			BV898_17458	-1.14116	3.78193	9.35e-24	6.95e-23
BV898_14429	-1.99107	8.61623	1.73e-06	1.26e-05			BV898_17064	-3.00759	0.682044	9.39e-24	6.97e-23
BV898_08579	-3.20965	0.554748	1.74e-06	1.27e-05			BV898_00159	-0.760123	5.73542	9.63e-24	7.15e-23
BV898_17381	2.29347	7.73844	1.74e-06	1.27e-05			BV898_05863	0.865018	5.75533	9.64e-24	7.15e-23
BV898_18530	-2.03431	2.53699	1.75e-06	1.27e-05			BV898_00106	0.896591	7.83398	9.7e-24	7.19e-23
BV898_13560	1.61435	1.42871	1.75e-06	1.28e-05			BV898_12517	-0.858397	7.09709	9.93e-24	7.35e-23
BV898_07805	1.6353	2.88362	1.76e-06	1.28e-05			BV898_15439	-1.32823	7.02427	1.01e-23	7.44e-23
BV898_03086	1.44075	5.3382	1.77e-06	1.29e-05			BV898_13202	1.12198	3.98376	1.04e-23	7.7e-23
BV898_01324	-4.45982	-0.264474	1.77e-06	1.29e-05			BV898_09651	-2.48147	1.12396	1.04e-23	7.72e-23
BV898_10974	1.62211	7.49294	1.78e-06	1.29e-05			BV898_08163	-2.0089	9.56778	1.05e-23	7.75e-23
BV898_01885	-1.83488	8.65283	1.79e-06	1.3e-05			BV898_10855	-1.65337	2.87912	1.13e-23	8.33e-23
BV898_17322	3.46302	-0.183649	1.84e-06	1.34e-05			BV898_07361	-1.65038	3.76821	1.15e-23	8.5e-23
BV898_14070	2.80711	0.986369	1.85e-06	1.35e-05			BV898_02683	-2.01874	1.86018	1.19e-23	8.76e-23
BV898_16109	-1.33288	5.26747	1.86e-06	1.35e-05			BV898_14923	-1.2855	5.57115	1.25e-23	9.25e-23
BV898_04845	1.59513	7.74105	1.87e-06	1.36e-05			BV898_03955	-0.926353	7.18391	1.3e-23	9.6e-23
BV898_10849	-1.48826	5.02812	1.87e-06	1.36e-05			BV898_03300	-0.953525	9.41211	1.32e-23	9.7e-23
BV898_14825	-1.31255	4.1803	1.88e-06	1.36e-05			BV898_00248	-0.822334	7.92755	1.35e-23	9.98e-23
BV898_16110	-1.34482	4.83303	1.88e-06	1.36e-05			BV898_01091	1.10476	7.70388	1.38e-23	1.01e-22
BV898_02741	-1.57041	6.27531	1.93e-06	1.4e-05			BV898_12521	-1.87468	7.42188	1.42e-23	1.04e-22
BV898_07306	1.40143	3.12701	1.93e-06	1.4e-05			BV898_12905	1.09663	3.94501	1.55e-23	1.14e-22
BV898_12047	-1.63794	2.49411	1.95e-06	1.41e-05			BV898_18702	0.864563	6.66233	1.6e-23	1.17e-22
BV898_17413	1.41905	2.53899	1.96e-06	1.41e-05			BV898_12858	1.05396	4.10041	1.68e-23	1.24e-22
BV898_07174	-1.82555	3.24124	1.96e-06	1.41e-05			BV898_18923	-1.38726	4.06112	1.7e-23	1.25e-22
BV898_17816	1.92351	2.56814	1.96e-06	1.42e-05			BV898_03206	-1.36029	3.88207	1.71e-23	1.25e-22
BV898_06448	-1.42603	3.21633	1.97e-06	1.42e-05			BV898_14130	-1.19759	5.92126	1.8e-23	1.32e-22
BV898_14910	-1.57005	3.6594	1.98e-06	1.43e-05			BV898_01127	-1.90681	2.6966	1.83e-23	1.34e-22
BV898_01073	-1.59443	6.02124	2e-06	1.45e-05			BV898_11570	-0.954213	5.1027	1.85e-23	1.36e-22
BV898_17573	1.45288	4.18307	2.02e-06	1.46e-05			BV898_01400	-1.18629	3.65206	1.87e-23	1.37e-22
BV898_02291	-1.65951	4.40818	2.04e-06	1.47e-05			BV898_19414	-1.69725	3.09363	2.01e-23	1.47e-22
BV898_06993	1.57444	2.37568	2.04e-06	1.47e-05			BV898_00665	-3.40707	1.66158	2.02e-23	1.48e-22
BV898_00639	2.14015	0.0756698	2.05e-06	1.47e-05			BV898_13838	-1.65055	2.43412	2.04e-23	1.49e-22
BV898_11971	1.26729	4.85555	2.05e-06	1.47e-05			BV898_08983	-1.29572	3.3685	2.04e-23	1.49e-22
BV898_00056	1.55311	4.55373	2.08e-06	1.49e-05			BV898_15991	-0.811111	6.1459	2.36e-23	1.72e-22
BV898_07509	1.28767	5.23834	2.08e-06	1.49e-05			BV898_08475	1.05018	4.05659	2.39e-23	1.74e-22
BV898_04936	-1.41828	5.64891	2.09e-06	1.5e-05			BV898_06695	0.843441	5.68506	2.52e-23	1.84e-22
BV898_12660	-1.48717	6.04742	2.09e-06	1.5e-05			BV898_10094	-1.34515	3.07328	2.63e-23	1.92e-22
BV898_09413	1.59463	7.69523	2.09e-06	1.5e-05			BV898_09081	-1.7306	2.67519	2.68e-23	1.95e-22
BV898_01210	-1.89173	1.6287	2.11e-06	1.51e-05			BV898_17247	0.785178	5.9547	2.69e-23	1.96e-22
BV898_16985	-1.97407	2.26016	2.14e-06	1.53e-05			BV898_18242	-0.939912	6.10372	2.84e-23	2.07e-22
BV898_02862	-1.35754	3.86548	2.17e-06	1.56e-05			BV898_15152	-3.17032	1.35476	2.94e-23	2.14e-22
BV898_02822	2.41377	-0.304406	2.18e-06	1.56e-05			BV898_13596	-0.965587	4.79351	3.3e-23	2.4e-22
BV898_10739	-1.3799	3.89193	2.18e-06	1.57e-05			BV898_17844	0.794305	7.54243	3.45e-23	2.51e-22
BV898_15439	-1.73759	3.8705	2.2e-06	1.58e-05			BV898_12760	-1.99836	2.00204	3.47e-23	2.52e-22
[truncated: 12,523 more rows]

## Sheet: Figure 2
Figure 2
Desiccation survival of E. coli expressing different sHSPs or control proteins.
Condition	EXPT	percent_survival	log10_survival
GFP	EXPT1	0.00085	-3.07058
tGFP	EXPT1	0.0005	-3.30103
HSP25.1	EXPT1	0.5	-0.30103
HSP38	EXPT1	0.0666667	-1.17609
HSP24.6	EXPT1	0.8	-0.09691
HSP17	EXPT1	0.022	-1.65758
HSP19	EXPT1	0.000105263	-3.97772
HSP23	EXPT1	0.0125	-1.90309
HSP20	EXPT1	0.00153846	-2.81291
GFP	EXPT2	0.000133333	-3.87506
tGFP	EXPT2	4e-05	-4.39794
HSP25.1	EXPT2	2.5	0.39794
HSP38	EXPT2	0.038	-1.42022
HSP24.6	EXPT2	6.45161	0.809668
HSP17	EXPT2	0.0266667	-1.57403
HSP19	EXPT2	0.00133333	-2.87506
HSP23	EXPT2	0.0105263	-1.97772
HSP20	EXPT2	0.00111111	-2.95424
GFP	EXPT3	0.0024	-2.61979
tGFP	EXPT3	0.000666667	-3.17609
HSP25.1	EXPT3	0.0454545	-1.34242
HSP38	EXPT3	0.11	-0.958607
HSP24.6	EXPT3	8	0.90309
HSP17	EXPT3	0.0345455	-1.46161
HSP19	EXPT3	0.0225	-1.64782
HSP23	EXPT3	0.5	-0.30103
HSP20	EXPT3	0.0857143	-1.06695
GFP	EXPT4	0.03	-1.52288
tGFP	EXPT4	5.56e-05	-4.25527
HSP25.1	EXPT4	4	0.60206
HSP38	EXPT4	2.5	0.39794
HSP24.6	EXPT4	41.6667	1.61979
HSP17	EXPT4	0.00216667	-2.66421
HSP19	EXPT4	0.00325	-2.48812
HSP23	EXPT4	0.0333333	-1.47712
HSP20	EXPT4	0.0025	-2.60206
HSP21	EXPT4	5	0.69897
HSP25	EXPT4	0.015	-1.82391
GFP	EXPT5	0.000333333	-3.47712
tGFP	EXPT5	0.000833333	-3.07918
HSP25.1	EXPT5	20	1.30103
HSP38	EXPT5	1	0
HSP24.6	EXPT5	20	1.30103
HSP17	EXPT5	0.0105	-1.97881
HSP19	EXPT5	0.0144444	-1.8403
HSP23	EXPT5	0.0125	-1.90309
HSP20	EXPT5	0.190909	-0.719173
HSP21	EXPT5	20	1.30103
HSP25	EXPT5	0.45	-0.346787
GFP	EXPT6	0.004375	-2.35902
tGFP	EXPT6	5.71e-05	-4.24304
HSP25.1	EXPT6	14	1.14613
HSP38	EXPT6	1.5	0.176091
HSP24.6	EXPT6	34	1.53148
HSP17	EXPT6	0.00165	-2.78252
HSP19	EXPT6	0.0006	-3.22185
HSP23	EXPT6	0.008	-2.09691
HSP20	EXPT6	0.0002	-3.69897
HSP21	EXPT6	0.633333	-0.198368
HSP25	EXPT6	1.76e-05	-4.75333

## Sheet: Figure 4
Figure 4a					Figure 4b					Figure 4c
Heat-induced aggregation of citrate synthase with 1uM additives.					Heat shock survival of bacteria expressing GFP, HSP21, and HSP24.6.					Heat-induced aggregation of soluble bacterial protein (BL21 E. coli).
					Subplot of full dataset from Fig S5b.
Time (min)	Sample	EXPT	deltaA340_norm		Condition	EXPT	percent_survival	log10_survival		Sample	EXPT	HS_DeltaA340
0	CS	EXPT1	0		GFP	EXPT1	0.0233333	-1.63202		BL21 protein	EXPT1	0.184
3	CS	EXPT1	-0.017094		HSP24.6	EXPT1	0.133333	-0.875061		BL21 protein + HSP21	EXPT1	0.157
6	CS	EXPT1	0		HSP21	EXPT1	0.1	-1		BL21 protein +HSP24.6	EXPT1	0.048
9	CS	EXPT1	0		GFP	EXPT2	0.02	-1.69897		BL21 protein	EXPT2	0.185
12	CS	EXPT1	0		HSP24.6	EXPT2	0.3	-0.522879		BL21 protein + HSP21	EXPT2	0.134
15	CS	EXPT1	0		HSP21	EXPT2	0.055	-1.25964		BL21 protein +HSP24.6	EXPT2	0.026
18	CS	EXPT1	0		GFP	EXPT3	0.016	-1.79588		BL21 protein + BSA	EXPT2	0.157
21	CS	EXPT1	0		HSP24.6	EXPT3	0.8	-0.09691		BL21 protein	EXPT3	0.175
24	CS	EXPT1	0		HSP21	EXPT3	0.003	-2.52288		BL21 protein + HSP21	EXPT3	0.169
27	CS	EXPT1	0.017094		GFP	EXPT4	0.025	-1.60206		BL21 protein +HSP24.6	EXPT3	0.031
30	CS	EXPT1	0.034188		HSP24.6	EXPT4	0.769231	-0.113943		BL21 protein + BSA	EXPT3	0.191
33	CS	EXPT1	0.0854701		HSP21	EXPT4	0.0166667	-1.77815		BL21 protein	EXPT4	0.187
36	CS	EXPT1	0.102564							BL21 protein + HSP21	EXPT4	0.144
39	CS	EXPT1	0.153846							BL21 protein +HSP24.6	EXPT4	0.031
42	CS	EXPT1	0.188034							BL21 protein + BSA	EXPT4	0.189
45	CS	EXPT1	0.239316
48	CS	EXPT1	0.273504
51	CS	EXPT1	0.324786
54	CS	EXPT1	0.358974
57	CS	EXPT1	0.393162
60	CS	EXPT1	0.444444
63	CS	EXPT1	0.461538
66	CS	EXPT1	0.478632
69	CS	EXPT1	0.512821
72	CS	EXPT1	0.564103
75	CS	EXPT1	0.581197
78	CS	EXPT1	0.581197
81	CS	EXPT1	0.598291
84	CS	EXPT1	0.615385
87	CS	EXPT1	0.649573
90	CS	EXPT1	0.666667
93	CS	EXPT1	0.683761
96	CS	EXPT1	0.683761
99	CS	EXPT1	0.700855
102	CS	EXPT1	0.735043
105	CS	EXPT1	0.769231
108	CS	EXPT1	0.786325
111	CS	EXPT1	0.803419
114	CS	EXPT1	0.837607
117	CS	EXPT1	0.871795
120	CS	EXPT1	0.871795
0	HSP21	EXPT1	0
3	HSP21	EXPT1	0.0683761
6	HSP21	EXPT1	-0.017094
9	HSP21	EXPT1	0.034188
12	HSP21	EXPT1	-0.034188
15	HSP21	EXPT1	-0.034188
18	HSP21	EXPT1	-0.034188
21	HSP21	EXPT1	-0.034188
24	HSP21	EXPT1	-0.034188
27	HSP21	EXPT1	-0.034188
30	HSP21	EXPT1	-0.034188
33	HSP21	EXPT1	-0.017094
36	HSP21	EXPT1	0
39	HSP21	EXPT1	0.017094
42	HSP21	EXPT1	0.034188
45	HSP21	EXPT1	0.0512821
48	HSP21	EXPT1	0.0854701
51	HSP21	EXPT1	0.119658
54	HSP21	EXPT1	0.153846
57	HSP21	EXPT1	0.188034
60	HSP21	EXPT1	0.222222
63	HSP21	EXPT1	0.239316
66	HSP21	EXPT1	0.273504
69	HSP21	EXPT1	0.290598
72	HSP21	EXPT1	0.324786
75	HSP21	EXPT1	0.358974
78	HSP21	EXPT1	0.393162
81	HSP21	EXPT1	0.393162
84	HSP21	EXPT1	0.42735
87	HSP21	EXPT1	0.444444
90	HSP21	EXPT1	0.461538
93	HSP21	EXPT1	0.478632
96	HSP21	EXPT1	0.495726
99	HSP21	EXPT1	0.512821
102	HSP21	EXPT1	0.529915
105	HSP21	EXPT1	0.547009
108	HSP21	EXPT1	0.564103
111	HSP21	EXPT1	0.564103
114	HSP21	EXPT1	0.598291
117	HSP21	EXPT1	0.615385
120	HSP21	EXPT1	0.632479
0	HSP24.6	EXPT1	0
3	HSP24.6	EXPT1	0.017094
6	HSP24.6	EXPT1	0
9	HSP24.6	EXPT1	0.017094
12	HSP24.6	EXPT1	0.017094
15	HSP24.6	EXPT1	0.034188
18	HSP24.6	EXPT1	0.017094
21	HSP24.6	EXPT1	0.034188
24	HSP24.6	EXPT1	0.034188
27	HSP24.6	EXPT1	0.034188
30	HSP24.6	EXPT1	0.034188
33	HSP24.6	EXPT1	0.034188
36	HSP24.6	EXPT1	0.034188
39	HSP24.6	EXPT1	0.0512821
42	HSP24.6	EXPT1	0.0512821
45	HSP24.6	EXPT1	0.0512821
48	HSP24.6	EXPT1	0.0512821
51	HSP24.6	EXPT1	0.0512821
54	HSP24.6	EXPT1	0.0512821
57	HSP24.6	EXPT1	0.0683761
60	HSP24.6	EXPT1	0.0683761
63	HSP24.6	EXPT1	0.0683761
66	HSP24.6	EXPT1	0.0854701
69	HSP24.6	EXPT1	0.0854701
72	HSP24.6	EXPT1	0.0854701
75	HSP24.6	EXPT1	0.0854701
78	HSP24.6	EXPT1	0.0854701
81	HSP24.6	EXPT1	0.0854701
84	HSP24.6	EXPT1	0.102564
87	HSP24.6	EXPT1	0.102564
90	HSP24.6	EXPT1	0.102564
93	HSP24.6	EXPT1	0.119658
96	HSP24.6	EXPT1	0.119658
99	HSP24.6	EXPT1	0.136752
102	HSP24.6	EXPT1	0.136752
105	HSP24.6	EXPT1	0.153846
108	HSP24.6	EXPT1	0.153846
111	HSP24.6	EXPT1	0.17094
114	HSP24.6	EXPT1	0.188034
117	HSP24.6	EXPT1	0.205128
120	HSP24.6	EXPT1	0.239316
0	BSA	EXPT1	0
3	BSA	EXPT1	0
6	BSA	EXPT1	0
9	BSA	EXPT1	0.017094
12	BSA	EXPT1	0.017094
15	BSA	EXPT1	0.017094
18	BSA	EXPT1	0.017094
21	BSA	EXPT1	0.017094
24	BSA	EXPT1	0.017094
27	BSA	EXPT1	0.034188
30	BSA	EXPT1	0.0512821
33	BSA	EXPT1	0.0854701
36	BSA	EXPT1	0.119658
39	BSA	EXPT1	0.153846
42	BSA	EXPT1	0.205128
45	BSA	EXPT1	0.239316
48	BSA	EXPT1	0.290598
51	BSA	EXPT1	0.324786
54	BSA	EXPT1	0.376068
57	BSA	EXPT1	0.410256
60	BSA	EXPT1	0.444444
63	BSA	EXPT1	0.478632
66	BSA	EXPT1	0.495726
69	BSA	EXPT1	0.529915
72	BSA	EXPT1	0.547009
75	BSA	EXPT1	0.564103
78	BSA	EXPT1	0.581197
81	BSA	EXPT1	0.598291
84	BSA	EXPT1	0.615385
87	BSA	EXPT1	0.632479
90	BSA	EXPT1	0.649573
93	BSA	EXPT1	0.666667
96	BSA	EXPT1	0.683761
99	BSA	EXPT1	0.700855
102	BSA	EXPT1	0.735043
105	BSA	EXPT1	0.735043
108	BSA	EXPT1	0.752137
111	BSA	EXPT1	0.769231
114	BSA	EXPT1	0.752137
117	BSA	EXPT1	0.769231
120	BSA	EXPT1	0.786325
0	CS	EXPT2	0
3	CS	EXPT2	0
6	CS	EXPT2	0.017094
9	CS	EXPT2	0
12	CS	EXPT2	0
15	CS	EXPT2	0.017094
18	CS	EXPT2	0.017094
21	CS	EXPT2	0.017094
24	CS	EXPT2	0.034188
27	CS	EXPT2	0.0512821
30	CS	EXPT2	0.0854701
33	CS	EXPT2	0.136752
36	CS	EXPT2	0.17094
39	CS	EXPT2	0.239316
42	CS	EXPT2	0.273504
45	CS	EXPT2	0.324786
48	CS	EXPT2	0.376068
51	CS	EXPT2	0.42735
54	CS	EXPT2	0.478632
57	CS	EXPT2	0.512821
60	CS	EXPT2	0.547009
63	CS	EXPT2	0.581197
66	CS	EXPT2	0.598291
69	CS	EXPT2	0.632479
72	CS	EXPT2	0.683761
75	CS	EXPT2	0.683761
78	CS	EXPT2	0.717949
81	CS	EXPT2	0.769231
84	CS	EXPT2	0.786325
87	CS	EXPT2	0.803419
90	CS	EXPT2	0.820513
93	CS	EXPT2	0.854701
96	CS	EXPT2	0.888889
99	CS	EXPT2	0.888889
102	CS	EXPT2	0.905983
105	CS	EXPT2	0.923077
108	CS	EXPT2	0.974359
111	CS	EXPT2	0.974359
114	CS	EXPT2	1.00855
117	CS	EXPT2	1.00855
120	CS	EXPT2	1.02564
0	HSP21	EXPT2	0
3	HSP21	EXPT2	0.017094
6	HSP21	EXPT2	0.017094
9	HSP21	EXPT2	0.017094
12	HSP21	EXPT2	0.034188
15	HSP21	EXPT2	0.034188
18	HSP21	EXPT2	0.034188
21	HSP21	EXPT2	0.034188
24	HSP21	EXPT2	0.0512821
27	HSP21	EXPT2	0.0683761
30	HSP21	EXPT2	0.0683761
33	HSP21	EXPT2	0.0854701
36	HSP21	EXPT2	0.119658
39	HSP21	EXPT2	0.136752
42	HSP21	EXPT2	0.153846
45	HSP21	EXPT2	0.17094
48	HSP21	EXPT2	0.205128
51	HSP21	EXPT2	0.239316
54	HSP21	EXPT2	0.290598
57	HSP21	EXPT2	0.290598
60	HSP21	EXPT2	0.34188
63	HSP21	EXPT2	0.393162
66	HSP21	EXPT2	0.42735
69	HSP21	EXPT2	0.478632
72	HSP21	EXPT2	0.512821
75	HSP21	EXPT2	0.529915
78	HSP21	EXPT2	0.581197
81	HSP21	EXPT2	0.615385
84	HSP21	EXPT2	0.649573
87	HSP21	EXPT2	0.666667
90	HSP21	EXPT2	0.700855
93	HSP21	EXPT2	0.717949
96	HSP21	EXPT2	0.752137
99	HSP21	EXPT2	0.769231
102	HSP21	EXPT2	0.769231
105	HSP21	EXPT2	0.803419
108	HSP21	EXPT2	0.820513
111	HSP21	EXPT2	0.837607
114	HSP21	EXPT2	0.871795
117	HSP21	EXPT2	0.905983
120	HSP21	EXPT2	0.923077
0	HSP24.6	EXPT2	0
3	HSP24.6	EXPT2	0
6	HSP24.6	EXPT2	0.017094
9	HSP24.6	EXPT2	0.017094
12	HSP24.6	EXPT2	0.034188
15	HSP24.6	EXPT2	0.034188
18	HSP24.6	EXPT2	0.034188
21	HSP24.6	EXPT2	0.034188
24	HSP24.6	EXPT2	0.0512821
27	HSP24.6	EXPT2	0.0512821
30	HSP24.6	EXPT2	0.0512821
33	HSP24.6	EXPT2	0.0683761
36	HSP24.6	EXPT2	0.0683761
39	HSP24.6	EXPT2	0.0854701
42	HSP24.6	EXPT2	0.102564
45	HSP24.6	EXPT2	0.102564
48	HSP24.6	EXPT2	0.102564
51	HSP24.6	EXPT2	0.119658
54	HSP24.6	EXPT2	0.153846
57	HSP24.6	EXPT2	0.153846
60	HSP24.6	EXPT2	0.153846
63	HSP24.6	EXPT2	0.188034
66	HSP24.6	EXPT2	0.188034
69	HSP24.6	EXPT2	0.205128
72	HSP24.6	EXPT2	0.222222
75	HSP24.6	EXPT2	0.239316
78	HSP24.6	EXPT2	0.273504
81	HSP24.6	EXPT2	0.290598
84	HSP24.6	EXPT2	0.205128
87	HSP24.6	EXPT2	0.205128
90	HSP24.6	EXPT2	0.205128
93	HSP24.6	EXPT2	0.222222
96	HSP24.6	EXPT2	0.25641
99	HSP24.6	EXPT2	0.290598
102	HSP24.6	EXPT2	0.290598
105	HSP24.6	EXPT2	0.307692
108	HSP24.6	EXPT2	0.307692
111	HSP24.6	EXPT2	0.324786
114	HSP24.6	EXPT2	0.376068
117	HSP24.6	EXPT2	0.410256
120	HSP24.6	EXPT2	0.42735
0	BSA	EXPT2	0
3	BSA	EXPT2	0.017094
6	BSA	EXPT2	0
9	BSA	EXPT2	0.017094
12	BSA	EXPT2	0.017094
15	BSA	EXPT2	0.034188
18	BSA	EXPT2	0.017094
21	BSA	EXPT2	0.034188
24	BSA	EXPT2	0.0512821
27	BSA	EXPT2	0.0683761
30	BSA	EXPT2	0.0683761
33	BSA	EXPT2	0.102564
36	BSA	EXPT2	0.136752
39	BSA	EXPT2	0.205128
42	BSA	EXPT2	0.239316
45	BSA	EXPT2	0.273504
48	BSA	EXPT2	0.34188
51	BSA	EXPT2	0.393162
54	BSA	EXPT2	0.444444
57	BSA	EXPT2	0.495726
60	BSA	EXPT2	0.547009
63	BSA	EXPT2	0.564103
66	BSA	EXPT2	0.615385
69	BSA	EXPT2	0.649573
72	BSA	EXPT2	0.683761
75	BSA	EXPT2	0.683761
78	BSA	EXPT2	0.717949
81	BSA	EXPT2	0.769231
84	BSA	EXPT2	0.786325
87	BSA	EXPT2	0.803419
90	BSA	EXPT2	0.837607
93	BSA	EXPT2	0.854701
96	BSA	EXPT2	0.888889
99	BSA	EXPT2	0.905983
102	BSA	EXPT2	0.940171
105	BSA	EXPT2	0.957265
108	BSA	EXPT2	0.974359
111	BSA	EXPT2	1.00855
114	BSA	EXPT2	1.02564
117	BSA	EXPT2	1.04274
120	BSA	EXPT2	1.05983
0	CS	EXPT3	0
3	CS	EXPT3	0
6	CS	EXPT3	0
9	CS	EXPT3	0.017094
12	CS	EXPT3	0.017094
15	CS	EXPT3	0.017094
18	CS	EXPT3	0.017094
21	CS	EXPT3	0.034188
24	CS	EXPT3	0.034188
27	CS	EXPT3	0.0512821
30	CS	EXPT3	0.0854701
33	CS	EXPT3	0.119658
36	CS	EXPT3	0.188034
39	CS	EXPT3	0.239316
42	CS	EXPT3	0.290598
45	CS	EXPT3	0.34188
48	CS	EXPT3	0.410256
51	CS	EXPT3	0.444444
54	CS	EXPT3	0.495726
57	CS	EXPT3	0.529915
60	CS	EXPT3	0.581197
63	CS	EXPT3	0.615385
66	CS	EXPT3	0.632479
69	CS	EXPT3	0.683761
72	CS	EXPT3	0.700855
75	CS	EXPT3	0.717949
78	CS	EXPT3	0.752137
81	CS	EXPT3	0.769231
84	CS	EXPT3	0.803419
87	CS	EXPT3	0.837607
90	CS	EXPT3	0.854701
93	CS	EXPT3	0.871795
96	CS	EXPT3	0.888889
99	CS	EXPT3	0.905983
102	CS	EXPT3	0.923077
105	CS	EXPT3	0.957265
108	CS	EXPT3	0.957265
111	CS	EXPT3	1.00855
114	CS	EXPT3	1.02564
117	CS	EXPT3	1.04274
120	CS	EXPT3	1.09402
0	HSP21	EXPT3	0
3	HSP21	EXPT3	0
6	HSP21	EXPT3	0
9	HSP21	EXPT3	0
12	HSP21	EXPT3	0
15	HSP21	EXPT3	0.017094
18	HSP21	EXPT3	0.017094
21	HSP21	EXPT3	0.017094
24	HSP21	EXPT3	0.034188
27	HSP21	EXPT3	0.034188
30	HSP21	EXPT3	0.0512821
33	HSP21	EXPT3	0.0683761
36	HSP21	EXPT3	0.0854701
39	HSP21	EXPT3	0.102564
42	HSP21	EXPT3	0.136752
45	HSP21	EXPT3	0.17094
48	HSP21	EXPT3	0.188034
51	HSP21	EXPT3	0.239316
54	HSP21	EXPT3	0.25641
57	HSP21	EXPT3	0.290598
60	HSP21	EXPT3	0.34188
63	HSP21	EXPT3	0.376068
66	HSP21	EXPT3	0.42735
69	HSP21	EXPT3	0.461538
72	HSP21	EXPT3	0.529915
75	HSP21	EXPT3	0.529915
78	HSP21	EXPT3	0.529915
81	HSP21	EXPT3	0.547009
84	HSP21	EXPT3	0.581197
87	HSP21	EXPT3	0.598291
90	HSP21	EXPT3	0.632479
93	HSP21	EXPT3	0.666667
96	HSP21	EXPT3	0.700855
99	HSP21	EXPT3	0.735043
102	HSP21	EXPT3	0.769231
105	HSP21	EXPT3	0.786325
108	HSP21	EXPT3	0.820513
111	HSP21	EXPT3	0.837607
114	HSP21	EXPT3	0.871795
117	HSP21	EXPT3	0.888889
120	HSP21	EXPT3	0.923077
0	HSP24.6	EXPT3	0
3	HSP24.6	EXPT3	0.017094
6	HSP24.6	EXPT3	0.034188
9	HSP24.6	EXPT3	0.034188
12	HSP24.6	EXPT3	0.034188
15	HSP24.6	EXPT3	0.0512821
18	HSP24.6	EXPT3	0.0512821
21	HSP24.6	EXPT3	0.0512821
24	HSP24.6	EXPT3	0.0512821
27	HSP24.6	EXPT3	0.0683761
30	HSP24.6	EXPT3	0.0683761
33	HSP24.6	EXPT3	0.0854701
36	HSP24.6	EXPT3	0.0854701
39	HSP24.6	EXPT3	0.102564
42	HSP24.6	EXPT3	0.102564
45	HSP24.6	EXPT3	0.119658
48	HSP24.6	EXPT3	0.119658
51	HSP24.6	EXPT3	0.136752
54	HSP24.6	EXPT3	0.153846
57	HSP24.6	EXPT3	0.153846
60	HSP24.6	EXPT3	0.153846
63	HSP24.6	EXPT3	0.17094
66	HSP24.6	EXPT3	0.188034
69	HSP24.6	EXPT3	0.136752
72	HSP24.6	EXPT3	0.136752
75	HSP24.6	EXPT3	0.153846
78	HSP24.6	EXPT3	0.153846
81	HSP24.6	EXPT3	0.17094
84	HSP24.6	EXPT3	0.17094
87	HSP24.6	EXPT3	0.188034
90	HSP24.6	EXPT3	0.188034
93	HSP24.6	EXPT3	0.205128
96	HSP24.6	EXPT3	0.222222
99	HSP24.6	EXPT3	0.239316
102	HSP24.6	EXPT3	0.25641
105	HSP24.6	EXPT3	0.273504
108	HSP24.6	EXPT3	0.290598
111	HSP24.6	EXPT3	0.307692
114	HSP24.6	EXPT3	0.34188
117	HSP24.6	EXPT3	0.376068
120	HSP24.6	EXPT3	0.42735
0	BSA	EXPT3	0
3	BSA	EXPT3	0
6	BSA	EXPT3	0.017094
9	BSA	EXPT3	0.017094
12	BSA	EXPT3	0.017094
15	BSA	EXPT3	0.017094
18	BSA	EXPT3	0.017094
21	BSA	EXPT3	0.034188
24	BSA	EXPT3	0.034188
27	BSA	EXPT3	0.0512821
30	BSA	EXPT3	0.0854701
33	BSA	EXPT3	0.119658
36	BSA	EXPT3	0.153846
39	BSA	EXPT3	0.205128
42	BSA	EXPT3	0.273504
45	BSA	EXPT3	0.324786
48	BSA	EXPT3	0.376068
51	BSA	EXPT3	0.444444
54	BSA	EXPT3	0.495726
57	BSA	EXPT3	0.529915
60	BSA	EXPT3	0.598291
63	BSA	EXPT3	0.632479
66	BSA	EXPT3	0.649573
69	BSA	EXPT3	0.683761
72	BSA	EXPT3	0.735043
75	BSA	EXPT3	0.769231
78	BSA	EXPT3	0.786325
81	BSA	EXPT3	0.820513
84	BSA	EXPT3	0.837607
87	BSA	EXPT3	0.888889
90	BSA	EXPT3	0.905983
93	BSA	EXPT3	0.923077
96	BSA	EXPT3	0.974359
99	BSA	EXPT3	0.991453
102	BSA	EXPT3	1.02564
105	BSA	EXPT3	1.04274
108	BSA	EXPT3	1.07692
111	BSA	EXPT3	1.07692
114	BSA	EXPT3	1.11111
117	BSA	EXPT3	1.12821
120	BSA	EXPT3	1.17949
0	CS	EXPT4	0
3	CS	EXPT4	0
6	CS	EXPT4	0
9	CS	EXPT4	0
12	CS	EXPT4	0
15	CS	EXPT4	0.017094
18	CS	EXPT4	0.017094
21	CS	EXPT4	0.017094
24	CS	EXPT4	0.034188
27	CS	EXPT4	0.0512821
30	CS	EXPT4	0.0854701
33	CS	EXPT4	0.119658
36	CS	EXPT4	0.17094
39	CS	EXPT4	0.222222
42	CS	EXPT4	0.273504
45	CS	EXPT4	0.324786
48	CS	EXPT4	0.393162
51	CS	EXPT4	0.461538
54	CS	EXPT4	0.461538
57	CS	EXPT4	0.444444
60	CS	EXPT4	0.478632
63	CS	EXPT4	0.547009
66	CS	EXPT4	0.581197
69	CS	EXPT4	0.632479
72	CS	EXPT4	0.666667
75	CS	EXPT4	0.683761
78	CS	EXPT4	0.717949
81	CS	EXPT4	0.752137
84	CS	EXPT4	0.769231
87	CS	EXPT4	0.803419
90	CS	EXPT4	0.820513
93	CS	EXPT4	0.837607
96	CS	EXPT4	0.854701
99	CS	EXPT4	0.871795
102	CS	EXPT4	0.888889
105	CS	EXPT4	0.905983
108	CS	EXPT4	0.940171
111	CS	EXPT4	0.957265
114	CS	EXPT4	0.974359
117	CS	EXPT4	1.00855
120	CS	EXPT4	1.00855
0	HSP21	EXPT4	0
3	HSP21	EXPT4	0
6	HSP21	EXPT4	0.017094
9	HSP21	EXPT4	0.017094
12	HSP21	EXPT4	0.017094
15	HSP21	EXPT4	0.017094
18	HSP21	EXPT4	0.017094
21	HSP21	EXPT4	0.034188
24	HSP21	EXPT4	0.0512821
27	HSP21	EXPT4	0.0512821
30	HSP21	EXPT4	0.0683761
33	HSP21	EXPT4	0.0854701
36	HSP21	EXPT4	0.102564
39	HSP21	EXPT4	0.119658
42	HSP21	EXPT4	0.136752
45	HSP21	EXPT4	0.17094
48	HSP21	EXPT4	0.188034
51	HSP21	EXPT4	0.222222
54	HSP21	EXPT4	0.25641
57	HSP21	EXPT4	0.273504
60	HSP21	EXPT4	0.307692
63	HSP21	EXPT4	0.358974
66	HSP21	EXPT4	0.410256
69	HSP21	EXPT4	0.444444
72	HSP21	EXPT4	0.478632
75	HSP21	EXPT4	0.529915
78	HSP21	EXPT4	0.547009
81	HSP21	EXPT4	0.581197
84	HSP21	EXPT4	0.615385
87	HSP21	EXPT4	0.632479
90	HSP21	EXPT4	0.666667
93	HSP21	EXPT4	0.700855
96	HSP21	EXPT4	0.717949
99	HSP21	EXPT4	0.735043
102	HSP21	EXPT4	0.752137
105	HSP21	EXPT4	0.786325
108	HSP21	EXPT4	0.803419
111	HSP21	EXPT4	0.820513
114	HSP21	EXPT4	0.854701
117	HSP21	EXPT4	0.854701
120	HSP21	EXPT4	0.888889
0	HSP24.6	EXPT4	0
3	HSP24.6	EXPT4	0
6	HSP24.6	EXPT4	0.017094
9	HSP24.6	EXPT4	0.034188
12	HSP24.6	EXPT4	0.0512821
15	HSP24.6	EXPT4	0.0512821
18	HSP24.6	EXPT4	0.0683761
21	HSP24.6	EXPT4	0.0683761
24	HSP24.6	EXPT4	0.0854701
27	HSP24.6	EXPT4	0.0854701
30	HSP24.6	EXPT4	0.0854701
33	HSP24.6	EXPT4	0.119658
36	HSP24.6	EXPT4	0.119658
39	HSP24.6	EXPT4	0.153846
42	HSP24.6	EXPT4	0.153846
45	HSP24.6	EXPT4	0.17094
48	HSP24.6	EXPT4	0.17094
51	HSP24.6	EXPT4	0.188034
54	HSP24.6	EXPT4	0.17094
57	HSP24.6	EXPT4	0.136752
60	HSP24.6	EXPT4	0.136752
63	HSP24.6	EXPT4	0.153846
66	HSP24.6	EXPT4	0.136752
69	HSP24.6	EXPT4	0.153846
72	HSP24.6	EXPT4	0.153846
75	HSP24.6	EXPT4	0.17094
78	HSP24.6	EXPT4	0.17094
81	HSP24.6	EXPT4	0.17094
84	HSP24.6	EXPT4	0.188034
87	HSP24.6	EXPT4	0.188034
90	HSP24.6	EXPT4	0.188034
93	HSP24.6	EXPT4	0.205128
96	HSP24.6	EXPT4	0.205128
99	HSP24.6	EXPT4	0.222222
102	HSP24.6	EXPT4	0.222222
105	HSP24.6	EXPT4	0.25641
108	HSP24.6	EXPT4	0.273504
111	HSP24.6	EXPT4	0.273504
114	HSP24.6	EXPT4	0.290598
117	HSP24.6	EXPT4	0.324786
120	HSP24.6	EXPT4	0.34188
0	BSA	EXPT4	0
3	BSA	EXPT4	-0.017094
6	BSA	EXPT4	0
9	BSA	EXPT4	0.034188
12	BSA	EXPT4	0
15	BSA	EXPT4	0
18	BSA	EXPT4	0
21	BSA	EXPT4	0.017094
24	BSA	EXPT4	0.017094
27	BSA	EXPT4	0.034188
30	BSA	EXPT4	0.0512821
33	BSA	EXPT4	0.0854701
36	BSA	EXPT4	0.119658
39	BSA	EXPT4	0.17094
42	BSA	EXPT4	0.205128
45	BSA	EXPT4	0.25641
48	BSA	EXPT4	0.307692
51	BSA	EXPT4	0.376068
54	BSA	EXPT4	0.410256
57	BSA	EXPT4	0.461538
60	BSA	EXPT4	0.512821
63	BSA	EXPT4	0.547009
66	BSA	EXPT4	0.598291
69	BSA	EXPT4	0.632479
72	BSA	EXPT4	0.683761
75	BSA	EXPT4	0.700855
78	BSA	EXPT4	0.717949
81	BSA	EXPT4	0.769231
84	BSA	EXPT4	0.769231
87	BSA	EXPT4	0.820513
90	BSA	EXPT4	0.837607
93	BSA	EXPT4	0.837607
96	BSA	EXPT4	0.871795
99	BSA	EXPT4	0.905983
102	BSA	EXPT4	0.923077
105	BSA	EXPT4	0.940171
108	BSA	EXPT4	0.974359
111	BSA	EXPT4	1.00855
114	BSA	EXPT4	1.00855
117	BSA	EXPT4	1.04274
120	BSA	EXPT4	1.05983

## Sheet: Figure 5
Figure 5a-e						Figure 5f					Figure 5g
Light scattering A340 of CS + protectants after multiple rounds of desiccation.						Light scattering (delta A340) after two rounds of desiccation normalized to CS alone.					Activity of CS after 4rounds of desiccation (relative to non-desiccated control)
Sample	Rounds_of_desiccation	EXPT	A340			Sample	EXPT	Normalized_A340			Sample	EXPT	Percent_CS_Activity
Water blank	0_rnd	EXPT1	0.082			5uM Citrate Synthase	EXPT1	1.09914			CS_alone	EXPT1	25
5uM Citrate Synthase	0_rnd	EXPT1	0.086			5uM Citrate Synthase + 1uM HSP21	EXPT1	0.943966			HSP21_10uM	EXPT1	105
5uM Citrate Synthase + 1uM HSP21	0_rnd	EXPT1	0.09			5uM Citrate Synthase + 1uM HSP24.6	EXPT1	1.03448			HSP24.6_10uM	EXPT1	125
5uM Citrate Synthase + 1uM HSP24.6	0_rnd	EXPT1	0.083			5uM Citrate Synthase + 1uM BSA	EXPT1	0.80819			BSA_10uM	EXPT1	65
5uM Citrate Synthase + 1uM BSA	0_rnd	EXPT1	0.081			5uM Citrate Synthase + 5uM HSP21	EXPT1	1.125			CS_alone	EXPT2	25
5uM Citrate Synthase + 5uM HSP21	0_rnd	EXPT1	0.084			5uM Citrate Synthase + 5uM HSP24.6	EXPT1	0.730603			HSP21_10uM	EXPT2	75
5uM Citrate Synthase + 5uM HSP24.6	0_rnd	EXPT1	0.086			5uM Citrate Synthase + 5uM BSA	EXPT1	0.478448			HSP24.6_10uM	EXPT2	100
5uM Citrate Synthase + 5uM BSA	0_rnd	EXPT1	0.083			5uM Citrate Synthase	EXPT2	0.866379			BSA_10uM	EXPT2	85
Water blank	1_rnd	EXPT1	0.083			5uM Citrate Synthase + 1uM HSP21	EXPT2	0.898707			CS_alone	EXPT3	18.1818
5uM Citrate Synthase	1_rnd	EXPT1	0.134			5uM Citrate Synthase + 1uM HSP24.6	EXPT2	0.594828			HSP21_10uM	EXPT3	77.2727
5uM Citrate Synthase + 1uM HSP21	1_rnd	EXPT1	0.116			5uM Citrate Synthase + 1uM BSA	EXPT2	0.69181			HSP24.6_10uM	EXPT3	122.727
5uM Citrate Synthase + 1uM HSP24.6	1_rnd	EXPT1	0.098			5uM Citrate Synthase + 5uM HSP21	EXPT2	0.601293			BSA_10uM	EXPT3	81.8182
5uM Citrate Synthase + 1uM BSA	1_rnd	EXPT1	0.09			5uM Citrate Synthase + 5uM HSP24.6	EXPT2	0.517241			CS_alone	EXPT4	10.5975
5uM Citrate Synthase + 5uM HSP21	1_rnd	EXPT1	0.093			5uM Citrate Synthase + 5uM BSA	EXPT2	0.336207			HSP21_10uM	EXPT4	82.1195
5uM Citrate Synthase + 5uM HSP24.6	1_rnd	EXPT1	0.094			5uM Citrate Synthase	EXPT3	0.872845			HSP24.6_10uM	EXPT4	110.467
5uM Citrate Synthase + 5uM BSA	1_rnd	EXPT1	0.085			5uM Citrate Synthase + 1uM HSP21	EXPT3	0.911638			BSA_10uM	EXPT4	100.436
Water blank	2_rnd	EXPT1	0.083			5uM Citrate Synthase + 1uM HSP24.6	EXPT3	0.885776			CS_alone	EXPT5	2.37349
5uM Citrate Synthase	2_rnd	EXPT1	0.256			5uM Citrate Synthase + 1uM BSA	EXPT3	0.678879			HSP21_10uM	EXPT5	108.509
5uM Citrate Synthase + 1uM HSP21	2_rnd	EXPT1	0.236			5uM Citrate Synthase + 5uM HSP21	EXPT3	0.846983			HSP24.6_10uM	EXPT5	100.448
5uM Citrate Synthase + 1uM HSP24.6	2_rnd	EXPT1	0.243			5uM Citrate Synthase + 5uM HSP24.6	EXPT3	0.737069			BSA_10uM	EXPT5	104.478
5uM Citrate Synthase + 1uM BSA	2_rnd	EXPT1	0.206			5uM Citrate Synthase + 5uM BSA	EXPT3	0.801724			CS_alone	EXPT6	0.0389712
5uM Citrate Synthase + 5uM HSP21	2_rnd	EXPT1	0.258			5uM Citrate Synthase + 10uM HSP21	EXPT3	0.846983			HSP17_1uM	EXPT6	4.3258
5uM Citrate Synthase + 5uM HSP24.6	2_rnd	EXPT1	0.199			5uM Citrate Synthase + 10uM HSP24.6	EXPT3	0.588362			HSP17_5uM	EXPT6	17.576
5uM Citrate Synthase + 5uM BSA	2_rnd	EXPT1	0.157			5uM Citrate Synthase + 10uM BSA	EXPT3	0.329741			HSP17_10uM	EXPT6	23.032
Water blank	0_rnd	EXPT2	0.082			5uM Citrate Synthase	EXPT4	0.510776			HSP21_1uM	EXPT6	39.3998
5uM Citrate Synthase	0_rnd	EXPT2	0.084			5uM Citrate Synthase + 1uM HSP21	EXPT4	0.387931			HSP21_5uM	EXPT6	91.6212
5uM Citrate Synthase + 1uM HSP21	0_rnd	EXPT2	0.086			5uM Citrate Synthase + 1uM HSP24.6	EXPT4	0.387931			HSP21_10uM	EXPT6	53.0398
5uM Citrate Synthase + 1uM HSP24.6	0_rnd	EXPT2	0.082			5uM Citrate Synthase + 1uM BSA	EXPT4	0.387931			HSP24.6_1uM	EXPT6	39.3998
5uM Citrate Synthase + 1uM BSA	0_rnd	EXPT2	0.077			5uM Citrate Synthase + 5uM HSP21	EXPT4	0.349138			HSP24.6_5uM	EXPT6	10.9509
5uM Citrate Synthase + 5uM HSP21	0_rnd	EXPT2	0.082			5uM Citrate Synthase + 5uM HSP24.6	EXPT4	0.290948			HSP24.6_10uM	EXPT6	62.7825
5uM Citrate Synthase + 5uM HSP24.6	0_rnd	EXPT2	0.082			5uM Citrate Synthase + 5uM BSA	EXPT4	0.355603			BSA_1uM	EXPT6	40.9587
5uM Citrate Synthase + 5uM BSA	0_rnd	EXPT2	0.079			5uM Citrate Synthase + 10uM HSP21	EXPT4	0.426724			BSA_5uM	EXPT6	95.5183
Water blank	1_rnd	EXPT2	0.084			5uM Citrate Synthase + 10uM HSP24.6	EXPT4	0.278017			BSA_10uM	EXPT6	98.2463
5uM Citrate Synthase	1_rnd	EXPT2	0.095			5uM Citrate Synthase + 10uM BSA	EXPT4	0.284483			lysozyme_1uM	EXPT6	7.44349
5uM Citrate Synthase + 1uM HSP21	1_rnd	EXPT2	0.093			5uM Citrate Synthase	EXPT5	0.872845			lysozyme_5uM	EXPT6	3.15666
5uM Citrate Synthase + 1uM HSP24.6	1_rnd	EXPT2	0.09			5uM Citrate Synthase + 1uM HSP21	EXPT5	0.801724			lysozyme_10uM	EXPT6	1.98753
5uM Citrate Synthase + 1uM BSA	1_rnd	EXPT2	0.081			5uM Citrate Synthase + 1uM HSP24.6	EXPT5	0.853448			CS_alone	EXPT7	9.17533
5uM Citrate Synthase + 5uM HSP21	1_rnd	EXPT2	0.084			5uM Citrate Synthase + 1uM BSA	EXPT5	0.568966			HSP17_1uM	EXPT7	2.48886
5uM Citrate Synthase + 5uM HSP24.6	1_rnd	EXPT2	0.086			5uM Citrate Synthase + 5uM HSP21	EXPT5	0.762931			HSP17_5uM	EXPT7	86.8128
5uM Citrate Synthase + 5uM BSA	1_rnd	EXPT2	0.082			5uM Citrate Synthase + 5uM HSP24.6	EXPT5	0.407328			HSP17_10uM	EXPT7	84.584
Water blank	2_rnd	EXPT2	0.084			5uM Citrate Synthase + 5uM BSA	EXPT5	0.420259			HSP21_1uM	EXPT7	30.3492
5uM Citrate Synthase	2_rnd	EXPT2	0.218			5uM Citrate Synthase + 10uM HSP21	EXPT5	0.653017			HSP21_5uM	EXPT7	72.6969
5uM Citrate Synthase + 1uM HSP21	2_rnd	EXPT2	0.225			5uM Citrate Synthase + 10uM HSP24.6	EXPT5	0.400862			HSP21_10uM	EXPT7	90.5275
5uM Citrate Synthase + 1uM HSP24.6	2_rnd	EXPT2	0.174			5uM Citrate Synthase + 10uM BSA	EXPT5	0.342672			HSP24.6_1uM	EXPT7	43.7221
5uM Citrate Synthase + 1uM BSA	2_rnd	EXPT2	0.184			5uM Citrate Synthase	EXPT6	0.976293			HSP24.6_5uM	EXPT7	62.2957
5uM Citrate Synthase + 5uM HSP21	2_rnd	EXPT2	0.175			5uM Citrate Synthase + 1uM HSP21	EXPT6	0.775862			HSP24.6_10uM	EXPT7	90.5275
5uM Citrate Synthase + 5uM HSP24.6	2_rnd	EXPT2	0.162			5uM Citrate Synthase + 1uM HSP24.6	EXPT6	0.743534			BSA_1uM	EXPT7	54.4948
5uM Citrate Synthase + 5uM BSA	2_rnd	EXPT2	0.131			5uM Citrate Synthase + 1uM BSA	EXPT6	0.640086			BSA_5uM	EXPT7	100.557
Water blank	0_rnd	EXPT3	0.087			5uM Citrate Synthase + 5uM HSP21	EXPT6	0.640086			BSA_10uM	EXPT7	99.8143
5uM Citrate Synthase	0_rnd	EXPT3	0.091			5uM Citrate Synthase + 5uM HSP24.6	EXPT6	0.711207			lysozyme_1uM	EXPT7	14.7474
5uM Citrate Synthase + 1uM HSP21	0_rnd	EXPT3	0.091			5uM Citrate Synthase + 5uM BSA	EXPT6	0.420259			lysozyme_5uM	EXPT7	3.2318
5uM Citrate Synthase + 1uM HSP24.6	0_rnd	EXPT3	0.086			5uM Citrate Synthase + 10uM 04512	EXPT6	0.568966			lysozyme_10uM	EXPT7	25.5201
5uM Citrate Synthase + 1uM BSA	0_rnd	EXPT3	0.083			5uM Citrate Synthase + 10uM 07709	EXPT6	0.491379			CS_alone	EXPT8	2.11738
5uM Citrate Synthase + 5uM HSP21	0_rnd	EXPT3	0.088			5uM Citrate Synthase + 10uM BSA	EXPT6	0.200431			HSP17_1uM	EXPT8	36.2927
5uM Citrate Synthase + 5uM HSP24.6	0_rnd	EXPT3	0.087			5uM Citrate Synthase	EXPT7	1.00862			HSP17_5uM	EXPT8	51.8945
5uM Citrate Synthase + 5uM BSA	0_rnd	EXPT3	0.087			5uM Citrate Synthase + 1uM HSP17	EXPT7	1.26078			HSP17_10uM	EXPT8	51.523
5uM Citrate Synthase + 10uM HSP21	0_rnd	EXPT3	0.094			5uM Citrate Synthase + 5uM HSP17	EXPT7	1.71336			HSP21_1uM	EXPT8	44.4651
5uM Citrate Synthase + 10uM HSP24.6	0_rnd	EXPT3	0.097			5uM Citrate Synthase + 10uM HSP17	EXPT7	1.90086			HSP21_5uM	EXPT8	64.5245
5uM Citrate Synthase + 10uM BSA	0_rnd	EXPT3	0.091			5uM Citrate Synthase + 1uM lysozyme	EXPT7	0.581897			HSP21_10uM	EXPT8	72.3254
Water blank	1_rnd	EXPT3	0.087			5uM Citrate Synthase + 5uM lysozyme	EXPT7	1.28664			HSP24.6_1uM	EXPT8	26.263
5uM Citrate Synthase	1_rnd	EXPT3	0.149			5uM Citrate Synthase + 10uM lysozyme	EXPT7	0.924569			HSP24.6_5uM	EXPT8	29.9777
5uM Citrate Synthase + 1uM HSP21	1_rnd	EXPT3	0.134			5uM Citrate Synthase	EXPT8	1.62931			HSP24.6_10uM	EXPT8	67.8678
5uM Citrate Synthase + 1uM HSP24.6	1_rnd	EXPT3	0.129			5uM Citrate Synthase + 1uM HSP17	EXPT8	1.73922			BSA_1uM	EXPT8	40.3789
5uM Citrate Synthase + 1uM BSA	1_rnd	EXPT3	0.096			5uM Citrate Synthase + 5uM HSP17	EXPT8	2.27586			BSA_5uM	EXPT8	102.043
5uM Citrate Synthase + 5uM HSP21	1_rnd	EXPT3	0.132			5uM Citrate Synthase + 10uM HSP17	EXPT8	2.38578			BSA_10uM	EXPT8	104.643
5uM Citrate Synthase + 5uM HSP24.6	1_rnd	EXPT3	0.113			5uM Citrate Synthase + 1uM lysozyme	EXPT8	1.42241			lysozyme_1uM	EXPT8	12.89
5uM Citrate Synthase + 5uM BSA	1_rnd	EXPT3	0.094			5uM Citrate Synthase + 5uM lysozyme	EXPT8	1.02155			lysozyme_5uM	EXPT8	5.46062
5uM Citrate Synthase + 10uM HSP21	1_rnd	EXPT3	0.113			5uM Citrate Synthase + 10uM lysozyme	EXPT8	1.02802			lysozyme_10uM	EXPT8	33.6924
5uM Citrate Synthase + 10uM HSP24.6	1_rnd	EXPT3	0.111			5uM Citrate Synthase	EXPT9	1.16379			CS_alone	EXPT9	35.4152
5uM Citrate Synthase + 10uM BSA	1_rnd	EXPT3	0.093			5uM Citrate Synthase + 1uM HSP17	EXPT9	0.717672			HSP17_1uM	EXPT9	49.9645
Water blank	2_rnd	EXPT3	0.086			5uM Citrate Synthase + 5uM HSP17	EXPT9	1.35129			HSP17_5uM	EXPT9	25.4791
5uM Citrate Synthase	2_rnd	EXPT3	0.226			5uM Citrate Synthase + 10uM HSP17	EXPT9	1.03448			HSP17_10uM	EXPT9	46.4159
5uM Citrate Synthase + 1uM HSP21	2_rnd	EXPT3	0.232			5uM Citrate Synthase + 1uM lysozyme	EXPT9	1.22845			HSP21_1uM	EXPT9	27.2534
5uM Citrate Synthase + 1uM HSP24.6	2_rnd	EXPT3	0.223			5uM Citrate Synthase + 5uM lysozyme	EXPT9	0.80819			HSP21_5uM	EXPT9	40.3833
5uM Citrate Synthase + 1uM BSA	2_rnd	EXPT3	0.188			5uM Citrate Synthase + 10uM lysozyme	EXPT9	1.06681			HSP21_10uM	EXPT9	82.6118
5uM Citrate Synthase + 5uM HSP21	2_rnd	EXPT3	0.219								HSP24.6_1uM	EXPT9	62.0298
5uM Citrate Synthase + 5uM HSP24.6	2_rnd	EXPT3	0.201								HSP24.6_5uM	EXPT9	49.6097
5uM Citrate Synthase + 5uM BSA	2_rnd	EXPT3	0.211								HSP24.6_10uM	EXPT9	91.4833
5uM Citrate Synthase + 10uM HSP21	2_rnd	EXPT3	0.225								BSA_1uM	EXPT9	81.9021
5uM Citrate Synthase + 10uM HSP24.6	2_rnd	EXPT3	0.188								BSA_5uM	EXPT9	108.517
5uM Citrate Synthase + 10uM BSA	2_rnd	EXPT3	0.142								BSA_10uM	EXPT9	108.872
Water blank	0_rnd	EXPT4	0.084								lysozyme_1uM	EXPT9	18.7367
5uM Citrate Synthase	0_rnd	EXPT4	0.084								lysozyme_5uM	EXPT9	13.7686
5uM Citrate Synthase + 1uM HSP21	0_rnd	EXPT4	0.084								lysozyme_10uM	EXPT9	16.2527
5uM Citrate Synthase + 1uM HSP24.6	0_rnd	EXPT4	0.085								CS_alone	EXPT10	62.6011
5uM Citrate Synthase + 1uM BSA	0_rnd	EXPT4	0.079								HSP17_1uM	EXPT10	8.3558
5uM Citrate Synthase + 5uM HSP21	0_rnd	EXPT4	0.081								HSP17_5uM	EXPT10	6.33423
5uM Citrate Synthase + 5uM HSP24.6	0_rnd	EXPT4	0.082								HSP17_10uM	EXPT10	83.8275
5uM Citrate Synthase + 5uM BSA	0_rnd	EXPT4	0.079								HSP21_1uM	EXPT10	44.7439
5uM Citrate Synthase + 10uM HSP21	0_rnd	EXPT4	0.087								HSP21_5uM	EXPT10	72.7089
5uM Citrate Synthase + 10uM HSP24.6	0_rnd	EXPT4	0.086								HSP21_10uM	EXPT10	94.6092
5uM Citrate Synthase + 10uM BSA	0_rnd	EXPT4	0.083								HSP24.6_1uM	EXPT10	87.5337
Water blank	1_rnd	EXPT4	0.084								HSP24.6_5uM	EXPT10	79.1105
5uM Citrate Synthase	1_rnd	EXPT4	0.104								HSP24.6_10uM	EXPT10	91.9137
5uM Citrate Synthase + 1uM HSP21	1_rnd	EXPT4	0.095								BSA_1uM	EXPT10	79.7844
5uM Citrate Synthase + 1uM HSP24.6	1_rnd	EXPT4	0.091								BSA_5uM	EXPT10	96.2938
5uM Citrate Synthase + 1uM BSA	1_rnd	EXPT4	0.082								BSA_10uM	EXPT10	105.391
5uM Citrate Synthase + 5uM HSP21	1_rnd	EXPT4	0.088								lysozyme_1uM	EXPT10	79.4474
5uM Citrate Synthase + 5uM HSP24.6	1_rnd	EXPT4	0.09								lysozyme_5uM	EXPT10	16.1051
5uM Citrate Synthase + 5uM BSA	1_rnd	EXPT4	0.084								lysozyme_10uM	EXPT10	56.5364
5uM Citrate Synthase + 10uM HSP21	1_rnd	EXPT4	0.096
5uM Citrate Synthase + 10uM HSP24.6	1_rnd	EXPT4	0.091
5uM Citrate Synthase + 10uM BSA	1_rnd	EXPT4	0.084
Water blank	2_rnd	EXPT4	0.084
5uM Citrate Synthase	2_rnd	EXPT4	0.163
5uM Citrate Synthase + 1uM HSP21	2_rnd	EXPT4	0.144
5uM Citrate Synthase + 1uM HSP24.6	2_rnd	EXPT4	0.145
5uM Citrate Synthase + 1uM BSA	2_rnd	EXPT4	0.139
5uM Citrate Synthase + 5uM HSP21	2_rnd	EXPT4	0.135
5uM Citrate Synthase + 5uM HSP24.6	2_rnd	EXPT4	0.127
5uM Citrate Synthase + 5uM BSA	2_rnd	EXPT4	0.134
5uM Citrate Synthase + 10uM HSP21	2_rnd	EXPT4	0.153
5uM Citrate Synthase + 10uM HSP24.6	2_rnd	EXPT4	0.129
5uM Citrate Synthase + 10uM BSA	2_rnd	EXPT4	0.127
Water blank	0_rnd	EXPT5	0.087
5uM Citrate Synthase	0_rnd	EXPT5	0.089
5uM Citrate Synthase + 1uM HSP21	0_rnd	EXPT5	0.089
5uM Citrate Synthase + 1uM HSP24.6	0_rnd	EXPT5	0.089
5uM Citrate Synthase + 1uM BSA	0_rnd	EXPT5	0.086
5uM Citrate Synthase + 5uM HSP21	0_rnd	EXPT5	0.089
5uM Citrate Synthase + 5uM HSP24.6	0_rnd	EXPT5	0.091
5uM Citrate Synthase + 5uM BSA	0_rnd	EXPT5	0.087
5uM Citrate Synthase + 10uM HSP21	0_rnd	EXPT5	0.092
5uM Citrate Synthase + 10uM HSP24.6	0_rnd	EXPT5	0.095
5uM Citrate Synthase + 10uM BSA	0_rnd	EXPT5	0.089
Water blank	1_rnd	EXPT5	0.087
5uM Citrate Synthase	1_rnd	EXPT5	0.147
5uM Citrate Synthase + 1uM HSP21	1_rnd	EXPT5	0.117
5uM Citrate Synthase + 1uM HSP24.6	1_rnd	EXPT5	0.109
5uM Citrate Synthase + 1uM BSA	1_rnd	EXPT5	0.094
5uM Citrate Synthase + 5uM HSP21	1_rnd	EXPT5	0.102
5uM Citrate Synthase + 5uM HSP24.6	1_rnd	EXPT5	0.097
5uM Citrate Synthase + 5uM BSA	1_rnd	EXPT5	0.092
5uM Citrate Synthase + 10uM HSP21	1_rnd	EXPT5	0.098
5uM Citrate Synthase + 10uM HSP24.6	1_rnd	EXPT5	0.102
5uM Citrate Synthase + 10uM BSA	1_rnd	EXPT5	0.092
Water blank	2_rnd	EXPT5	0.087
5uM Citrate Synthase	2_rnd	EXPT5	0.224
5uM Citrate Synthase + 1uM HSP21	2_rnd	EXPT5	0.213
5uM Citrate Synthase + 1uM HSP24.6	2_rnd	EXPT5	0.221
5uM Citrate Synthase + 1uM BSA	2_rnd	EXPT5	0.174
5uM Citrate Synthase + 5uM HSP21	2_rnd	EXPT5	0.207
5uM Citrate Synthase + 5uM HSP24.6	2_rnd	EXPT5	0.154
5uM Citrate Synthase + 5uM BSA	2_rnd	EXPT5	0.152
5uM Citrate Synthase + 10uM HSP21	2_rnd	EXPT5	0.193
5uM Citrate Synthase + 10uM HSP24.6	2_rnd	EXPT5	0.157
5uM Citrate Synthase + 10uM BSA	2_rnd	EXPT5	0.142
Water blank	0_rnd	EXPT6	0.085
5uM Citrate Synthase	0_rnd	EXPT6	0.09
5uM Citrate Synthase + 1uM HSP21	0_rnd	EXPT6	0.086
5uM Citrate Synthase + 1uM HSP24.6	0_rnd	EXPT6	0.083
5uM Citrate Synthase + 1uM BSA	0_rnd	EXPT6	0.08
5uM Citrate Synthase + 5uM HSP21	0_rnd	EXPT6	0.084
5uM Citrate Synthase + 5uM HSP24.6	0_rnd	EXPT6	0.086
5uM Citrate Synthase + 5uM BSA	0_rnd	EXPT6	0.08
5uM Citrate Synthase + 10uM HSP21	0_rnd	EXPT6	0.087
5uM Citrate Synthase + 10uM HSP24.6	0_rnd	EXPT6	0.09
5uM Citrate Synthase + 10uM BSA	0_rnd	EXPT6	0.106
Water blank	1_rnd	EXPT6	0.085
5uM Citrate Synthase	1_rnd	EXPT6	0.133
5uM Citrate Synthase + 1uM HSP21	1_rnd	EXPT6	0.093
5uM Citrate Synthase + 1uM HSP24.6	1_rnd	EXPT6	0.092
5uM Citrate Synthase + 1uM BSA	1_rnd	EXPT6	0.088
5uM Citrate Synthase + 5uM HSP21	1_rnd	EXPT6	0.103
5uM Citrate Synthase + 5uM HSP24.6	1_rnd	EXPT6	0.093
5uM Citrate Synthase + 5uM BSA	1_rnd	EXPT6	0.082
5uM Citrate Synthase + 10uM HSP21	1_rnd	EXPT6	0.092
5uM Citrate Synthase + 10uM HSP24.6	1_rnd	EXPT6	0.097
5uM Citrate Synthase + 10uM BSA	1_rnd	EXPT6	0.09
Water blank	2_rnd	EXPT6	0.086
5uM Citrate Synthase	2_rnd	EXPT6	0.241
5uM Citrate Synthase + 1uM HSP21	2_rnd	EXPT6	0.206
5uM Citrate Synthase + 1uM HSP24.6	2_rnd	EXPT6	0.198
5uM Citrate Synthase + 1uM BSA	2_rnd	EXPT6	0.179
5uM Citrate Synthase + 5uM HSP21	2_rnd	EXPT6	0.183
5uM Citrate Synthase + 5uM HSP24.6	2_rnd	EXPT6	0.196
5uM Citrate Synthase + 5uM BSA	2_rnd	EXPT6	0.145
5uM Citrate Synthase + 10uM HSP21	2_rnd	EXPT6	0.175
5uM Citrate Synthase + 10uM HSP24.6	2_rnd	EXPT6	0.166
5uM Citrate Synthase + 10uM BSA	2_rnd	EXPT6	0.137
Water blank	0_rnd	EXPT7	0.086
5uM Citrate Synthase	0_rnd	EXPT7	0.096
5uM Citrate Synthase + 1uM HSP17	0_rnd	EXPT7	0.091
5uM Citrate Synthase + 5uM HSP17	0_rnd	EXPT7	0.088
5uM Citrate Synthase + 10uM HSP17	0_rnd	EXPT7	0.09
5uM Citrate Synthase + 1uM lysozyme	0_rnd	EXPT7	0.086
5uM Citrate Synthase + 5uM lysozyme	0_rnd	EXPT7	0.086
5uM Citrate Synthase + 10uM lysozyme	0_rnd	EXPT7	0.093
Water blank	1_rnd	EXPT7	0.087
5uM Citrate Synthase	1_rnd	EXPT7	0.184
5uM Citrate Synthase + 1uM HSP17	1_rnd	EXPT7	0.147
5uM Citrate Synthase + 5uM HSP17	1_rnd	EXPT7	0.111
5uM Citrate Synthase + 10uM HSP17	1_rnd	EXPT7	0.097
5uM Citrate Synthase + 1uM lysozyme	1_rnd	EXPT7	0.108
5uM Citrate Synthase + 5uM lysozyme	1_rnd	EXPT7	0.094
5uM Citrate Synthase + 10uM lysozyme	1_rnd	EXPT7	0.086
Water blank	2_rnd	EXPT7	0.088
5uM Citrate Synthase	2_rnd	EXPT7	0.252
5uM Citrate Synthase + 1uM HSP17	2_rnd	EXPT7	0.286
5uM Citrate Synthase + 5uM HSP17	2_rnd	EXPT7	0.353
5uM Citrate Synthase + 10uM HSP17	2_rnd	EXPT7	0.384
5uM Citrate Synthase + 1uM lysozyme	2_rnd	EXPT7	0.176
5uM Citrate Synthase + 5uM lysozyme	2_rnd	EXPT7	0.285
5uM Citrate Synthase + 10uM lysozyme	2_rnd	EXPT7	0.236
Water blank	0_rnd	EXPT8	0.084
5uM Citrate Synthase	0_rnd	EXPT8	0.087
5uM Citrate Synthase + 1uM HSP17	0_rnd	EXPT8	0.088
5uM Citrate Synthase + 5uM HSP17	0_rnd	EXPT8	0.086
5uM Citrate Synthase + 10uM HSP17	0_rnd	EXPT8	0.086
5uM Citrate Synthase + 1uM lysozyme	0_rnd	EXPT8	0.08
5uM Citrate Synthase + 5uM lysozyme	0_rnd	EXPT8	0.081
5uM Citrate Synthase + 10uM lysozyme	0_rnd	EXPT8	0.082
Water blank	1_rnd	EXPT8	0.084
5uM Citrate Synthase	1_rnd	EXPT8	0.156
5uM Citrate Synthase + 1uM HSP17	1_rnd	EXPT8	0.112
5uM Citrate Synthase + 5uM HSP17	1_rnd	EXPT8	0.098
5uM Citrate Synthase + 10uM HSP17	1_rnd	EXPT8	0.089
5uM Citrate Synthase + 1uM lysozyme	1_rnd	EXPT8	0.086
5uM Citrate Synthase + 5uM lysozyme	1_rnd	EXPT8	0.084
5uM Citrate Synthase + 10uM lysozyme	1_rnd	EXPT8	0.085
Water blank	2_rnd	EXPT8	0.085
5uM Citrate Synthase	2_rnd	EXPT8	0.339
5uM Citrate Synthase + 1uM HSP17	2_rnd	EXPT8	0.357
5uM Citrate Synthase + 5uM HSP17	2_rnd	EXPT8	0.438
5uM Citrate Synthase + 10uM HSP17	2_rnd	EXPT8	0.455
5uM Citrate Synthase + 1uM lysozyme	2_rnd	EXPT8	0.3
5uM Citrate Synthase + 5uM lysozyme	2_rnd	EXPT8	0.239
5uM Citrate Synthase + 10uM lysozyme	2_rnd	EXPT8	0.241
Water blank	0_rnd	EXPT9	0.087
5uM Citrate Synthase	0_rnd	EXPT9	0.088
5uM Citrate Synthase + 1uM HSP17	0_rnd	EXPT9	0.087
5uM Citrate Synthase + 5uM HSP17	0_rnd	EXPT9	0.09
5uM Citrate Synthase + 10uM HSP17	0_rnd	EXPT9	0.086
5uM Citrate Synthase + 1uM lysozyme	0_rnd	EXPT9	0.08
5uM Citrate Synthase + 5uM lysozyme	0_rnd	EXPT9	0.083
5uM Citrate Synthase + 10uM lysozyme	0_rnd	EXPT9	0.084
Water blank	1_rnd	EXPT9	0.087
5uM Citrate Synthase	1_rnd	EXPT9	0.147
5uM Citrate Synthase + 1uM HSP17	1_rnd	EXPT9	0.105
5uM Citrate Synthase + 5uM HSP17	1_rnd	EXPT9	0.174
5uM Citrate Synthase + 10uM HSP17	1_rnd	EXPT9	0.097
5uM Citrate Synthase + 1uM lysozyme	1_rnd	EXPT9	0.088
5uM Citrate Synthase + 5uM lysozyme	1_rnd	EXPT9	0.1
5uM Citrate Synthase + 10uM lysozyme	1_rnd	EXPT9	0.086
Water blank	2_rnd	EXPT9	0.087
5uM Citrate Synthase	2_rnd	EXPT9	0.268
5uM Citrate Synthase + 1uM HSP17	2_rnd	EXPT9	0.198
5uM Citrate Synthase + 5uM HSP17	2_rnd	EXPT9	0.299
5uM Citrate Synthase + 10uM HSP17	2_rnd	EXPT9	0.246
5uM Citrate Synthase + 1uM lysozyme	2_rnd	EXPT9	0.27
5uM Citrate Synthase + 5uM lysozyme	2_rnd	EXPT9	0.208
5uM Citrate Synthase + 10uM lysozyme	2_rnd	EXPT9	0.249

## Sheet: Figure S4
Figure S4
Heat-induced aggregation of CS in presence of protectants
Time (min)	Sample	EXPT	deltaA340_norm
0	CS	EXPT1	0
3	CS	EXPT1	-0.0229008
6	CS	EXPT1	0
9	CS	EXPT1	0
12	CS	EXPT1	0
15	CS	EXPT1	0
18	CS	EXPT1	0
21	CS	EXPT1	0
24	CS	EXPT1	0
27	CS	EXPT1	0.0229008
30	CS	EXPT1	0.0458015
33	CS	EXPT1	0.114504
36	CS	EXPT1	0.137405
39	CS	EXPT1	0.206107
42	CS	EXPT1	0.251908
45	CS	EXPT1	0.320611
48	CS	EXPT1	0.366412
51	CS	EXPT1	0.435115
54	CS	EXPT1	0.480916
57	CS	EXPT1	0.526718
60	CS	EXPT1	0.59542
63	CS	EXPT1	0.618321
66	CS	EXPT1	0.641221
69	CS	EXPT1	0.687023
72	CS	EXPT1	0.755725
75	CS	EXPT1	0.778626
78	CS	EXPT1	0.778626
81	CS	EXPT1	0.801527
84	CS	EXPT1	0.824427
87	CS	EXPT1	0.870229
90	CS	EXPT1	0.89313
93	CS	EXPT1	0.916031
96	CS	EXPT1	0.916031
99	CS	EXPT1	0.938931
102	CS	EXPT1	0.984733
105	CS	EXPT1	1.03053
108	CS	EXPT1	1.05344
111	CS	EXPT1	1.07634
114	CS	EXPT1	1.12214
117	CS	EXPT1	1.16794
120	CS	EXPT1	1.16794
0	5uM HSP21	EXPT1	0
3	5uM HSP21	EXPT1	0
6	5uM HSP21	EXPT1	0.0229008
9	5uM HSP21	EXPT1	0.0229008
12	5uM HSP21	EXPT1	0
15	5uM HSP21	EXPT1	0.0229008
18	5uM HSP21	EXPT1	0.0458015
21	5uM HSP21	EXPT1	0.0229008
24	5uM HSP21	EXPT1	0.0229008
27	5uM HSP21	EXPT1	0.0458015
30	5uM HSP21	EXPT1	0.0458015
33	5uM HSP21	EXPT1	0.0458015
36	5uM HSP21	EXPT1	0.0687023
39	5uM HSP21	EXPT1	0.0916031
42	5uM HSP21	EXPT1	0.0687023
45	5uM HSP21	EXPT1	0.0916031
48	5uM HSP21	EXPT1	0.114504
51	5uM HSP21	EXPT1	0.137405
54	5uM HSP21	EXPT1	0.137405
57	5uM HSP21	EXPT1	0.160305
60	5uM HSP21	EXPT1	0.183206
63	5uM HSP21	EXPT1	0.206107
66	5uM HSP21	EXPT1	0.229008
69	5uM HSP21	EXPT1	0.251908
72	5uM HSP21	EXPT1	0.274809
75	5uM HSP21	EXPT1	0.320611
78	5uM HSP21	EXPT1	0.343511
81	5uM HSP21	EXPT1	0.389313
84	5uM HSP21	EXPT1	0.435115
87	5uM HSP21	EXPT1	0.458015
90	5uM HSP21	EXPT1	0.503817
93	5uM HSP21	EXPT1	0.526718
96	5uM HSP21	EXPT1	0.572519
99	5uM HSP21	EXPT1	0.59542
102	5uM HSP21	EXPT1	0.641221
105	5uM HSP21	EXPT1	0.664122
108	5uM HSP21	EXPT1	0.687023
111	5uM HSP21	EXPT1	0.732824
114	5uM HSP21	EXPT1	0.755725
117	5uM HSP21	EXPT1	0.778626
120	5uM HSP21	EXPT1	0.824427
0	5uM HSP24.6	EXPT1	0
3	5uM HSP24.6	EXPT1	0
6	5uM HSP24.6	EXPT1	0
9	5uM HSP24.6	EXPT1	0.0229008
12	5uM HSP24.6	EXPT1	0.0229008
15	5uM HSP24.6	EXPT1	0.0229008
18	5uM HSP24.6	EXPT1	0.0229008
21	5uM HSP24.6	EXPT1	0.0229008
24	5uM HSP24.6	EXPT1	0.0458015
27	5uM HSP24.6	EXPT1	0.0458015
30	5uM HSP24.6	EXPT1	0.0458015
33	5uM HSP24.6	EXPT1	0.0687023
36	5uM HSP24.6	EXPT1	0.0458015
39	5uM HSP24.6	EXPT1	0.0687023
42	5uM HSP24.6	EXPT1	0.0687023
45	5uM HSP24.6	EXPT1	0.0687023
48	5uM HSP24.6	EXPT1	0.0916031
51	5uM HSP24.6	EXPT1	0.0687023
54	5uM HSP24.6	EXPT1	0.0916031
57	5uM HSP24.6	EXPT1	0.0916031
60	5uM HSP24.6	EXPT1	0.0916031
63	5uM HSP24.6	EXPT1	0.0916031
66	5uM HSP24.6	EXPT1	0.114504
69	5uM HSP24.6	EXPT1	0.114504
72	5uM HSP24.6	EXPT1	0.114504
75	5uM HSP24.6	EXPT1	0.114504
78	5uM HSP24.6	EXPT1	0.114504
81	5uM HSP24.6	EXPT1	0.137405
84	5uM HSP24.6	EXPT1	0.137405
87	5uM HSP24.6	EXPT1	0.137405
90	5uM HSP24.6	EXPT1	0.137405
93	5uM HSP24.6	EXPT1	0.137405
96	5uM HSP24.6	EXPT1	0.137405
99	5uM HSP24.6	EXPT1	0.137405
102	5uM HSP24.6	EXPT1	0.160305
105	5uM HSP24.6	EXPT1	0.160305
108	5uM HSP24.6	EXPT1	0.160305
111	5uM HSP24.6	EXPT1	0.160305
114	5uM HSP24.6	EXPT1	0.160305
117	5uM HSP24.6	EXPT1	0.160305
120	5uM HSP24.6	EXPT1	0.160305
0	5uM BSA	EXPT1	0
3	5uM BSA	EXPT1	0
6	5uM BSA	EXPT1	0
9	5uM BSA	EXPT1	0
12	5uM BSA	EXPT1	0
15	5uM BSA	EXPT1	0
18	5uM BSA	EXPT1	0
21	5uM BSA	EXPT1	0
24	5uM BSA	EXPT1	0
27	5uM BSA	EXPT1	0
30	5uM BSA	EXPT1	0
33	5uM BSA	EXPT1	0
36	5uM BSA	EXPT1	0.0229008
39	5uM BSA	EXPT1	0.0229008
42	5uM BSA	EXPT1	0.0229008
45	5uM BSA	EXPT1	0.0458015
48	5uM BSA	EXPT1	0.0458015
51	5uM BSA	EXPT1	0.0687023
54	5uM BSA	EXPT1	0.0916031
57	5uM BSA	EXPT1	0.0916031
60	5uM BSA	EXPT1	0.114504
63	5uM BSA	EXPT1	0.137405
66	5uM BSA	EXPT1	0.160305
69	5uM BSA	EXPT1	0.183206
72	5uM BSA	EXPT1	0.206107
75	5uM BSA	EXPT1	0.229008
78	5uM BSA	EXPT1	0.274809
81	5uM BSA	EXPT1	0.29771
84	5uM BSA	EXPT1	0.343511
87	5uM BSA	EXPT1	0.389313
90	5uM BSA	EXPT1	0.412214
93	5uM BSA	EXPT1	0.458015
96	5uM BSA	EXPT1	0.503817
99	5uM BSA	EXPT1	0.549618
102	5uM BSA	EXPT1	0.572519
105	5uM BSA	EXPT1	0.618321
108	5uM BSA	EXPT1	0.641221
111	5uM BSA	EXPT1	0.687023
114	5uM BSA	EXPT1	0.709924
117	5uM BSA	EXPT1	0.755725
120	5uM BSA	EXPT1	0.778626
0	CS	EXPT2	0
3	CS	EXPT2	0
6	CS	EXPT2	0
9	CS	EXPT2	0
12	CS	EXPT2	0.0227273
15	CS	EXPT2	0.0227273
18	CS	EXPT2	0.0227273
21	CS	EXPT2	0.0227273
24	CS	EXPT2	0.0227273
27	CS	EXPT2	0.0227273
30	CS	EXPT2	0.0454545
33	CS	EXPT2	0.0681818
36	CS	EXPT2	0.0909091
39	CS	EXPT2	0.113636
42	CS	EXPT2	0.136364
45	CS	EXPT2	0.136364
48	CS	EXPT2	0.181818
51	CS	EXPT2	0.204545
54	CS	EXPT2	0.272727
57	CS	EXPT2	0.318182
60	CS	EXPT2	0.363636
63	CS	EXPT2	0.386364
66	CS	EXPT2	0.431818
69	CS	EXPT2	0.477273
72	CS	EXPT2	0.522727
75	CS	EXPT2	0.545455
78	CS	EXPT2	0.568182
81	CS	EXPT2	0.590909
84	CS	EXPT2	0.613636
87	CS	EXPT2	0.659091
90	CS	EXPT2	0.681818
93	CS	EXPT2	0.681818
96	CS	EXPT2	0.727273
99	CS	EXPT2	0.727273
102	CS	EXPT2	0.772727
105	CS	EXPT2	0.772727
108	CS	EXPT2	0.795455
111	CS	EXPT2	0.818182
114	CS	EXPT2	0.818182
117	CS	EXPT2	0.840909
120	CS	EXPT2	0.863636
0	5uM HSP21	EXPT2	0
3	5uM HSP21	EXPT2	0
6	5uM HSP21	EXPT2	0.0227273
9	5uM HSP21	EXPT2	0.0227273
12	5uM HSP21	EXPT2	0.0227273
15	5uM HSP21	EXPT2	0.0454545
18	5uM HSP21	EXPT2	0.0681818
21	5uM HSP21	EXPT2	0.0909091
24	5uM HSP21	EXPT2	0.0909091
27	5uM HSP21	EXPT2	0.0909091
30	5uM HSP21	EXPT2	0.0909091
33	5uM HSP21	EXPT2	0.113636
36	5uM HSP21	EXPT2	0.113636
39	5uM HSP21	EXPT2	0.113636
42	5uM HSP21	EXPT2	0.136364
45	5uM HSP21	EXPT2	0.136364
48	5uM HSP21	EXPT2	0.159091
51	5uM HSP21	EXPT2	0.159091
54	5uM HSP21	EXPT2	0.204545
57	5uM HSP21	EXPT2	0.136364
60	5uM HSP21	EXPT2	0.136364
63	5uM HSP21	EXPT2	0.0681818
66	5uM HSP21	EXPT2	0.136364
69	5uM HSP21	EXPT2	0.181818
72	5uM HSP21	EXPT2	0.136364
75	5uM HSP21	EXPT2	0.159091
78	5uM HSP21	EXPT2	0.159091
81	5uM HSP21	EXPT2	0.181818
84	5uM HSP21	EXPT2	0.181818
87	5uM HSP21	EXPT2	0.227273
90	5uM HSP21	EXPT2	0.227273
93	5uM HSP21	EXPT2	0.25
96	5uM HSP21	EXPT2	0.25
99	5uM HSP21	EXPT2	0.272727
102	5uM HSP21	EXPT2	0.295455
105	5uM HSP21	EXPT2	0.318182
108	5uM HSP21	EXPT2	0.340909
111	5uM HSP21	EXPT2	0.363636
114	5uM HSP21	EXPT2	0.386364
117	5uM HSP21	EXPT2	0.409091
120	5uM HSP21	EXPT2	0.431818
0	5uM HSP24.6	EXPT2	0
3	5uM HSP24.6	EXPT2	0
6	5uM HSP24.6	EXPT2	0.0227273
9	5uM HSP24.6	EXPT2	0.0227273
12	5uM HSP24.6	EXPT2	0.0454545
15	5uM HSP24.6	EXPT2	0.0454545
18	5uM HSP24.6	EXPT2	0.0454545
21	5uM HSP24.6	EXPT2	0.0909091
24	5uM HSP24.6	EXPT2	0.0681818
27	5uM HSP24.6	EXPT2	0.0681818
30	5uM HSP24.6	EXPT2	0.0227273
33	5uM HSP24.6	EXPT2	0.0227273
36	5uM HSP24.6	EXPT2	0.0227273
39	5uM HSP24.6	EXPT2	0.0227273
42	5uM HSP24.6	EXPT2	0.0454545
45	5uM HSP24.6	EXPT2	0.0454545
48	5uM HSP24.6	EXPT2	0.0454545
51	5uM HSP24.6	EXPT2	0.0454545
54	5uM HSP24.6	EXPT2	0.0454545
57	5uM HSP24.6	EXPT2	0.0681818
60	5uM HSP24.6	EXPT2	0.0681818
63	5uM HSP24.6	EXPT2	0.0454545
66	5uM HSP24.6	EXPT2	0.0454545
69	5uM HSP24.6	EXPT2	0.0681818
72	5uM HSP24.6	EXPT2	0.0454545
75	5uM HSP24.6	EXPT2	0.0681818
78	5uM HSP24.6	EXPT2	0.0681818
81	5uM HSP24.6	EXPT2	0.0681818
84	5uM HSP24.6	EXPT2	0.0909091
87	5uM HSP24.6	EXPT2	0.0681818
90	5uM HSP24.6	EXPT2	0.0681818
93	5uM HSP24.6	EXPT2	0.0909091
96	5uM HSP24.6	EXPT2	0.0681818
99	5uM HSP24.6	EXPT2	0.0681818
102	5uM HSP24.6	EXPT2	0.0681818
105	5uM HSP24.6	EXPT2	0.0681818
108	5uM HSP24.6	EXPT2	0.0909091
111	5uM HSP24.6	EXPT2	0.0909091
114	5uM HSP24.6	EXPT2	0.0909091
117	5uM HSP24.6	EXPT2	0.0909091
120	5uM HSP24.6	EXPT2	0.0909091
0	5uM BSA	EXPT2	0
3	5uM BSA	EXPT2	0
6	5uM BSA	EXPT2	0
9	5uM BSA	EXPT2	0.0227273
12	5uM BSA	EXPT2	0.0227273
15	5uM BSA	EXPT2	0.0454545
18	5uM BSA	EXPT2	0.0454545
21	5uM BSA	EXPT2	0.0681818
24	5uM BSA	EXPT2	0.0454545
27	5uM BSA	EXPT2	0.0909091
30	5uM BSA	EXPT2	0.113636
33	5uM BSA	EXPT2	0.204545
36	5uM BSA	EXPT2	0.0454545
39	5uM BSA	EXPT2	-0.0227273
42	5uM BSA	EXPT2	0
45	5uM BSA	EXPT2	-0.0227273
48	5uM BSA	EXPT2	0
51	5uM BSA	EXPT2	0
54	5uM BSA	EXPT2	0
57	5uM BSA	EXPT2	0.0454545
60	5uM BSA	EXPT2	0.0227273
63	5uM BSA	EXPT2	0.0227273
66	5uM BSA	EXPT2	0.0454545
69	5uM BSA	EXPT2	0.0909091
72	5uM BSA	EXPT2	0.0681818
75	5uM BSA	EXPT2	0.0909091
78	5uM BSA	EXPT2	0.0909091
81	5uM BSA	EXPT2	0.113636
84	5uM BSA	EXPT2	0.113636
87	5uM BSA	EXPT2	0.204545
90	5uM BSA	EXPT2	0.181818
93	5uM BSA	EXPT2	0.204545
96	5uM BSA	EXPT2	0.227273
99	5uM BSA	EXPT2	0.25
102	5uM BSA	EXPT2	0.272727
105	5uM BSA	EXPT2	0.318182
108	5uM BSA	EXPT2	0.340909
111	5uM BSA	EXPT2	0.386364
114	5uM BSA	EXPT2	0.409091
117	5uM BSA	EXPT2	0.431818
120	5uM BSA	EXPT2	0.477273
0	CS	EXPT3	0
3	CS	EXPT3	0
6	CS	EXPT3	0
9	CS	EXPT3	0
12	CS	EXPT3	0
15	CS	EXPT3	0
18	CS	EXPT3	0.0229008
21	CS	EXPT3	0.0458015
24	CS	EXPT3	0.0458015
27	CS	EXPT3	0.0458015
30	CS	EXPT3	0.0458015
33	CS	EXPT3	0.0687023
36	CS	EXPT3	0.0687023
39	CS	EXPT3	0.0916031
42	CS	EXPT3	0.137405
45	CS	EXPT3	0.160305
48	CS	EXPT3	0.206107
51	CS	EXPT3	0.274809
54	CS	EXPT3	0.29771
57	CS	EXPT3	0.366412
60	CS	EXPT3	0.412214
63	CS	EXPT3	0.458015
66	CS	EXPT3	0.503817
69	CS	EXPT3	0.549618
72	CS	EXPT3	0.572519
75	CS	EXPT3	0.618321
78	CS	EXPT3	0.664122
81	CS	EXPT3	0.687023
84	CS	EXPT3	0.709924
87	CS	EXPT3	0.755725
90	CS	EXPT3	0.755725
93	CS	EXPT3	0.801527
96	CS	EXPT3	0.801527
99	CS	EXPT3	0.824427
102	CS	EXPT3	0.847328
105	CS	EXPT3	0.870229
108	CS	EXPT3	0.89313
111	CS	EXPT3	0.916031
114	CS	EXPT3	0.938931
117	CS	EXPT3	0.938931
120	CS	EXPT3	0.984733
0	5uM HSP21	EXPT3	0
3	5uM HSP21	EXPT3	-0.0229008
6	5uM HSP21	EXPT3	-0.0229008
9	5uM HSP21	EXPT3	-0.0229008
12	5uM HSP21	EXPT3	-0.0229008
15	5uM HSP21	EXPT3	-0.0229008
18	5uM HSP21	EXPT3	0.0229008
21	5uM HSP21	EXPT3	0.0458015
24	5uM HSP21	EXPT3	0.0458015
27	5uM HSP21	EXPT3	0.0458015
30	5uM HSP21	EXPT3	0.0687023
33	5uM HSP21	EXPT3	0.137405
36	5uM HSP21	EXPT3	0.160305
39	5uM HSP21	EXPT3	0.160305
42	5uM HSP21	EXPT3	0.0229008
45	5uM HSP21	EXPT3	-0.0458015
48	5uM HSP21	EXPT3	-0.0458015
51	5uM HSP21	EXPT3	0
54	5uM HSP21	EXPT3	0.0229008
57	5uM HSP21	EXPT3	0.0687023
60	5uM HSP21	EXPT3	0.0687023
63	5uM HSP21	EXPT3	0.0916031
66	5uM HSP21	EXPT3	0.0916031
69	5uM HSP21	EXPT3	0.0916031
72	5uM HSP21	EXPT3	0.114504
75	5uM HSP21	EXPT3	0.114504
78	5uM HSP21	EXPT3	0.137405
81	5uM HSP21	EXPT3	0.160305
84	5uM HSP21	EXPT3	0.160305
87	5uM HSP21	EXPT3	0.183206
90	5uM HSP21	EXPT3	0.183206
93	5uM HSP21	EXPT3	0.206107
96	5uM HSP21	EXPT3	0.206107
99	5uM HSP21	EXPT3	0.229008
102	5uM HSP21	EXPT3	0.274809
105	5uM HSP21	EXPT3	0.274809
108	5uM HSP21	EXPT3	0.29771
111	5uM HSP21	EXPT3	0.320611
114	5uM HSP21	EXPT3	0.343511
117	5uM HSP21	EXPT3	0.366412
120	5uM HSP21	EXPT3	0.389313
0	5uM HSP24.6	EXPT3	0
3	5uM HSP24.6	EXPT3	-0.0229008
6	5uM HSP24.6	EXPT3	-0.0458015
9	5uM HSP24.6	EXPT3	-0.0229008
12	5uM HSP24.6	EXPT3	-0.0229008
15	5uM HSP24.6	EXPT3	-0.0229008
18	5uM HSP24.6	EXPT3	-0.0229008
21	5uM HSP24.6	EXPT3	0
24	5uM HSP24.6	EXPT3	0.0229008
27	5uM HSP24.6	EXPT3	0.0458015
30	5uM HSP24.6	EXPT3	-0.0458015
33	5uM HSP24.6	EXPT3	-0.114504
36	5uM HSP24.6	EXPT3	-0.0916031
39	5uM HSP24.6	EXPT3	-0.0687023
42	5uM HSP24.6	EXPT3	-0.0458015
45	5uM HSP24.6	EXPT3	-0.0458015
48	5uM HSP24.6	EXPT3	-0.0458015
51	5uM HSP24.6	EXPT3	-0.0458015
54	5uM HSP24.6	EXPT3	-0.0458015
57	5uM HSP24.6	EXPT3	-0.0458015
60	5uM HSP24.6	EXPT3	-0.0458015
63	5uM HSP24.6	EXPT3	-0.0458015
66	5uM HSP24.6	EXPT3	-0.0458015
69	5uM HSP24.6	EXPT3	-0.0229008
72	5uM HSP24.6	EXPT3	-0.0229008
75	5uM HSP24.6	EXPT3	-0.0458015
78	5uM HSP24.6	EXPT3	-0.0229008
81	5uM HSP24.6	EXPT3	-0.0229008
84	5uM HSP24.6	EXPT3	-0.0229008
87	5uM HSP24.6	EXPT3	-0.0229008
90	5uM HSP24.6	EXPT3	-0.0229008
93	5uM HSP24.6	EXPT3	-0.0229008
96	5uM HSP24.6	EXPT3	0
99	5uM HSP24.6	EXPT3	-0.0229008
102	5uM HSP24.6	EXPT3	0
105	5uM HSP24.6	EXPT3	0
108	5uM HSP24.6	EXPT3	0
111	5uM HSP24.6	EXPT3	0
114	5uM HSP24.6	EXPT3	0
117	5uM HSP24.6	EXPT3	0
120	5uM HSP24.6	EXPT3	0
0	5uM BSA	EXPT3	0
3	5uM BSA	EXPT3	0
6	5uM BSA	EXPT3	0
9	5uM BSA	EXPT3	0
12	5uM BSA	EXPT3	0
15	5uM BSA	EXPT3	0.0229008
18	5uM BSA	EXPT3	0.0229008
21	5uM BSA	EXPT3	0.0229008
24	5uM BSA	EXPT3	0.0458015
27	5uM BSA	EXPT3	0.0687023
30	5uM BSA	EXPT3	0.0916031
33	5uM BSA	EXPT3	0.0916031
36	5uM BSA	EXPT3	0.0916031
39	5uM BSA	EXPT3	0.0916031
42	5uM BSA	EXPT3	0.114504
45	5uM BSA	EXPT3	0.137405
48	5uM BSA	EXPT3	0.160305
51	5uM BSA	EXPT3	0.114504
54	5uM BSA	EXPT3	0.114504
57	5uM BSA	EXPT3	0.114504
60	5uM BSA	EXPT3	0.137405
63	5uM BSA	EXPT3	0.137405
66	5uM BSA	EXPT3	0.137405
69	5uM BSA	EXPT3	0.160305
72	5uM BSA	EXPT3	0.160305
75	5uM BSA	EXPT3	0.183206
78	5uM BSA	EXPT3	0.183206
81	5uM BSA	EXPT3	0.206107
84	5uM BSA	EXPT3	0.229008
87	5uM BSA	EXPT3	0.229008
90	5uM BSA	EXPT3	0.274809
93	5uM BSA	EXPT3	0.274809
96	5uM BSA	EXPT3	0.320611
99	5uM BSA	EXPT3	0.343511
102	5uM BSA	EXPT3	0.389313
105	5uM BSA	EXPT3	0.412214
108	5uM BSA	EXPT3	0.435115
111	5uM BSA	EXPT3	0.480916
114	5uM BSA	EXPT3	0.503817
117	5uM BSA	EXPT3	0.549618
120	5uM BSA	EXPT3	0.59542

## Sheet: Figure S5
Figure S5a						Figure S5b
Survival of GFP-expressing bacteria exposed to a range of temperatures.						Heat shock survival of bacteria expressing tardigrade sHSPs.
Temperature	EXPT	percent_survival	log10_survival			Condition	EXPT	percent_survival	log10_survival
50	EXPT1	25.5814	1.40792			GFP	EXPT1	0.0233333	-1.63202
51.8	EXPT1	11.6279	1.0655			HSP25.1	EXPT1	0.0275	-1.56067
54.5	EXPT1	0	0			HSP38	EXPT1	0.0025	-2.60206
57.9	EXPT1	0	0			HSP24.6	EXPT1	0.133333	-0.875061
62.5	EXPT1	0	0			HSP17	EXPT1	0.00333333	-2.47712
66	EXPT1	0	0			HSP19	EXPT1	0.35	-0.455932
68.5	EXPT1	0	0			HSP23	EXPT1	0.15	-0.823909
70	EXPT1	0	0			HSP20	EXPT1	0.000333333	-3.47712
50	EXPT2	40	1.60206			HSP21	EXPT1	0.1	-1
50.9	EXPT2	0.6	-0.221849			HSP25	EXPT1	0.0075	-2.12494
52.3	EXPT2	0.001	-3			GFP	EXPT2	0.02	-1.69897
54	EXPT2	0	0			HSP25.1	EXPT2	0.0666667	-1.17609
56.3	EXPT2	0	0			HSP38	EXPT2	0.0019	-2.72125
58.1	EXPT2	0	0			HSP24.6	EXPT2	0.3	-0.522879
59.3	EXPT2	0	0			HSP17	EXPT2	0.00166667	-2.77815
60	EXPT2	0	0			HSP19	EXPT2	0.2	-0.69897
24	EXPT3	60	-0.221849			HSP23	EXPT2	0.0333333	-1.47712
40	EXPT3	140	2.14613			HSP20	EXPT2	0.0175	-1.75696
41.3	EXPT3	42.8571	1.63202			HSP21	EXPT2	0.055	-1.25964
43.4	EXPT3	300	2.47712			HSP25	EXPT2	0.035	-1.45593
45.9	EXPT3	37.5	1.57403			GFP	EXPT3	0.016	-1.79588
49.4	EXPT3	15	1.17609			HSP25.1	EXPT3	0.06	-1.22185
52	EXPT3	0.0714286	-1.14613			HSP38	EXPT3	0.0012	-2.92082
53.8	EXPT3	0.01	-2			HSP24.6	EXPT3	0.8	-0.09691
55	EXPT3	0	0			HSP17	EXPT3	0.00285714	-2.54407
24	EXPT4	150	0.176091			HSP19	EXPT3	0.1	-1
45	EXPT4	150	0.176091			HSP23	EXPT3	0.1	-1
45.9	EXPT4	75	-0.124939			HSP20	EXPT3	0.0002	-3.69897
47.3	EXPT4	20	-0.69897			HSP21	EXPT3	0.003	-2.52288
49	EXPT4	10	-1			HSP25	EXPT3	0.008	-2.09691
51.3	EXPT4	0.175	-2.75696			GFP	EXPT4	0.025	-1.60206
53.1	EXPT4	4e-05	-6.39794			HSP25.1	EXPT4	0.0117647	-1.92942
54.3	EXPT4	0	0			HSP38	EXPT4	0.03	-1.52288
55	EXPT4	0	0			HSP24.6	EXPT4	0.769231	-0.113943
						HSP17	EXPT4	0.0166667	-1.77815
						HSP19	EXPT4	0.0233333	-1.63202
						HSP23	EXPT4	0.107692	-0.967815
						HSP20	EXPT4	0.00075	-3.12494
						HSP21	EXPT4	0.0166667	-1.77815
						HSP25	EXPT4	0.000714286	-3.14613

## Sheet: Figure S6
Figure S6a
Desiccation survival of bacteria expressing BSA, GFP, and truncated GFP.
Condition	EXPT	percent_survival	log10_survival
GFP	EXPT1	0.005	-2.30103
tGFP	EXPT1	0.022	-1.65758
BSA	EXPT1	10	1
GFP	EXPT2	0.013	-1.88606
tGFP	EXPT2	0.005	-2.30103
BSA	EXPT2	4.28571	0.632023
GFP	EXPT3	0.00266667	-2.57403
tGFP	EXPT3	0.00716667	-2.14468
BSA	EXPT3	1	0

## Sheet: Figure S7
Figure S7.
Light scattering (A340) of control proteins in the absence of CS.
Sample	Rounds_of_desiccation	EXPT	A340
Water blank	0_rnd	EXPT1	0.084
5uM 14399	0_rnd	EXPT1	0.086
5uM 04512	0_rnd	EXPT1	0.086
5uM 07709	0_rnd	EXPT1	0.084
5uM BSA	0_rnd	EXPT1	0.082
5uM lysozyme	0_rnd	EXPT1	0.077
Water blank	1_rnd	EXPT1	0.085
5uM 14399	1_rnd	EXPT1	0.086
5uM 04512	1_rnd	EXPT1	0.086
5uM 07709	1_rnd	EXPT1	0.086
5uM BSA	1_rnd	EXPT1	0.079
5uM lysozyme	1_rnd	EXPT1	0.077
Water blank	2_rnd	EXPT1	0.085
5uM 14399	2_rnd	EXPT1	0.086
5uM 04512	2_rnd	EXPT1	0.086
5uM 07709	2_rnd	EXPT1	0.086
5uM BSA	2_rnd	EXPT1	0.079
5uM lysozyme	2_rnd	EXPT1	0.078
Water blank	0_rnd	EXPT2	0.083
5uM 14399	0_rnd	EXPT2	0.083
5uM 04512	0_rnd	EXPT2	0.084
5uM 07709	0_rnd	EXPT2	0.081
5uM BSA	0_rnd	EXPT2	0.076
5uM lysozyme	0_rnd	EXPT2	0.075
Water blank	1_rnd	EXPT2	0.084
5uM 14399	1_rnd	EXPT2	0.086
5uM 04512	1_rnd	EXPT2	0.086
5uM 07709	1_rnd	EXPT2	0.087
5uM BSA	1_rnd	EXPT2	0.077
5uM lysozyme	1_rnd	EXPT2	0.076
Water blank	2_rnd	EXPT2	0.084
5uM 14399	2_rnd	EXPT2	0.085
5uM 04512	2_rnd	EXPT2	0.086
5uM 07709	2_rnd	EXPT2	0.083
5uM BSA	2_rnd	EXPT2	0.079
5uM lysozyme	2_rnd	EXPT2	0.077
Water blank	0_rnd	EXPT3	0.091
5uM 14399	0_rnd	EXPT3	0.084
5uM 04512	0_rnd	EXPT3	0.085
5uM 07709	0_rnd	EXPT3	0.088
5uM BSA	0_rnd	EXPT3	0.083
5uM lysozyme	0_rnd	EXPT3	0.077
Water blank	1_rnd	EXPT3	0.092
5uM 14399	1_rnd	EXPT3	0.087
5uM 04512	1_rnd	EXPT3	0.084
5uM 07709	1_rnd	EXPT3	0.087
5uM BSA	1_rnd	EXPT3	0.083
5uM lysozyme	1_rnd	EXPT3	0.077
Water blank	2_rnd	EXPT3	0.092
5uM 14399	2_rnd	EXPT3	0.085
5uM 04512	2_rnd	EXPT3	0.085
5uM 07709	2_rnd	EXPT3	0.091
5uM BSA	2_rnd	EXPT3	0.082
5uM lysozyme	2_rnd	EXPT3	0.078

## Sheet: Figure S9
Figure S9a
Desiccation survival of bacteria expressing human sHSPs.
Condition	EXPT	percent_survival	log10survival
GFP	EXPT1	0.00085	-3.07058
tGFP	EXPT1	0.0005	-3.30103
HSPB1	EXPT1	0.09	-1.04576
HSPB2	EXPT1	0.03	-1.52288
HSPB3	EXPT1	0.00545454	-2.26324
HSPB4	EXPT1	0.0888889	-1.05115
HSPB5	EXPT1	0.1	-1
HSPB6	EXPT1	0.0005	-3.30103
HSPB7	EXPT1	0.012	-1.92082
HSPB8	EXPT1	0.0075	-2.12494
HSPB9	EXPT1	0.0008	-3.09691
HSPB10	EXPT1	0.2	-0.69897
GFP	EXPT2	0.000133333	-3.87506
tGFP	EXPT2	4e-05	-4.39794
HSPB1	EXPT2	1	0
HSPB2	EXPT2	0.0166667	-1.77815
HSPB3	EXPT2	0.000142857	-3.8451
HSPB4	EXPT2	0.2	-0.69897
HSPB5	EXPT2	0.44	-0.356547
HSPB6	EXPT2	0.001875	-2.727
HSPB7	EXPT2	0.000666667	-3.17609
HSPB8	EXPT2	0.00875	-2.05799
HSPB9	EXPT2	0.0025	-2.60206
HSPB10	EXPT2	0.545455	-0.263241
GFP	EXPT3	0.0024	-2.61979
tGFP	EXPT3	0.000666667	-3.17609
HSPB1	EXPT3	0.3	-0.522879
HSPB2	EXPT3	0.166667	-0.778151
HSPB3	EXPT3	0.005	-2.30103
HSPB4	EXPT3	0.228571	-0.640978
HSPB5	EXPT3	0.1	-1
HSPB6	EXPT3	0.00444444	-2.35218
HSPB7	EXPT3	0.021	-1.67778
HSPB8	EXPT3	0.065	-1.18709
HSPB9	EXPT3	0.135294	-0.868721
HSPB10	EXPT3	3.8	0.579784
GFP	EXPT4	0.03	-1.52288
tGFP	EXPT4	5.56e-05	-4.25527
HSPB1	EXPT4	0.3	-0.522879
HSPB2	EXPT4	0.0015	-2.82391
HSPB3	EXPT4	0.00095	-3.02228
HSPB4	EXPT4	22	1.34242
HSPB5	EXPT4	2	0.30103
HSPB6	EXPT4	0.00075	-3.12494
HSPB7	EXPT4	4	0.60206
HSPB8	EXPT4	0.075	-1.12494
HSPB9	EXPT4	0.01	-2
HSPB10	EXPT4	14	1.14613
GFP	EXPT5	0.000333333	-3.47712
tGFP	EXPT5	0.000833333	-3.07918
HSPB1	EXPT5	1.3	0.113943
HSPB2	EXPT5	0.0246154	-1.60879
HSPB3	EXPT5	0.00333333	-2.47712
HSPB4	EXPT5	0.5	-0.30103
HSPB5	EXPT5	12.5	1.09691
HSPB6	EXPT5	0.012	-1.92082
HSPB7	EXPT5	0.722222	-0.141329
HSPB8	EXPT5	0.0230769	-1.63682
HSPB9	EXPT5	0.00142857	-2.8451
HSPB10	EXPT5	0.1	-1
GFP	EXPT6	0.004375	-2.35902
tGFP	EXPT6	5.71e-05	-4.24304
HSPB1	EXPT6	0.4	-0.39794
HSPB2	EXPT6	0.005	-2.30103
HSPB3	EXPT6	7.14e-05	-4.14613
HSPB4	EXPT6	2	0.30103
HSPB5	EXPT6	0.015	-1.82391
HSPB6	EXPT6	5e-05	-4.30103
HSPB7	EXPT6	2.5	0.39794
HSPB8	EXPT6	0.00111111	-2.95424
HSPB9	EXPT6	0.000333333	-3.47712
HSPB10	EXPT6	0.1	-1
